# Supplementary material for: Genome-wide siRNA Screening at Biosafety Level 4 Reveals a Crucial Role for Fibrillarin in Henipavirus Infection
Source: PLoS Pathog. 2016 Mar 24;12(3):e1005478. doi: 10.1371/journal.ppat.1005478 (PMC4806981; doi:10.1371/journal.ppat.1005478)
Supplement: S2 Table — (XLSX) [file ppat.1005478.s002.xlsx]

## Sheet: S2
Supplementary table S2
Host genes that inhibit Hendra virus infection
entrez.gene.ID	entrez.gene.name	description	gene.name.alias	Dharmacon.reagent.ID	average.luciferase.normalised.to.mock	average.luciferase.normalised.to.mock.robust.z.scored	relative.cell.viability.normalized.to.mock
10343	PKDREJ	polycystic kidney disease (polycystin) and REJ homolog (sperm receptor for egg jelly homolog, sea urchin)	PKDREJ	M-006291-00	1.42	2.02	0.805
1983	EIF5	eukaryotic translation initiation factor 5	EIF5;EIF-5A	M-021336-00	1.42	2.02	0.965
64135	IFIH1	interferon induced with helicase C domain 1	IFIH1;Hlcd;IDDM19;MDA-5;MDA5;MGC133047	M-013041-00	1.42	2.02	0.83
83890	SPATA9	spermatogenesis associated 9	SPATA9;FLJ35906;NYD-SP16	M-014760-01	1.42	2.02	0.935
10758	TRAF3IP2	TRAF3 interacting protein 2	TRAF3IP2;ACT1;C6orf2;C6orf4;C6orf5;C6orf6;CIKS;DKFZp586G0522;MGC3581;PSORS13	M-004311-00	1.42	2.02	0.815
6422	SFRP1	secreted frizzled-related protein 1	SFRP1;FRP;FRP-1;FRP1;FrzA;SARP2	M-004600-02	1.42	2.02	0.905
50506	DUOX2	dual oxidase 2	DUOX2;LNOX2;NOXEF2;P138-TOX;TDH6;THOX2	M-008324-01	1.42	2.02	1.005
6574	SLC20A1	solute carrier family 20 (phosphate transporter), member 1	SLC20A1;DKFZp686J2397;FLJ41426;GLVR1;Glvr-1;PIT1;PiT-1	M-007432-00	1.42	2.02	1.185
7482	WNT2B	wingless-type MMTV integration site family, member 2B	WNT2B;WNT13;XWNT2	M-010345-02	1.42	2.02	0.915
390038	OR51D1	olfactory receptor, family 51, subfamily D, member 1	OR51D1;OR11-14;OR51D1Q	M-029999-02	1.42	2.02	0.77
168090	C6orf118	chromosome 6 open reading frame 118	C6orf118;MGC23884;bA85G2.1;dJ416F21.2	M-021302-01	1.42	2.02	0.86
25966	C2CD2	C2 calcium-dependent domain containing 2	C2CD2;C21orf25;C21orf258;DKFZp586F0422;DKFZp686O198;MGC71445;TMEM24L	M-024375-00	1.42	2.02	0.82
54462	FAM190B	family with sequence similarity 190, member B	FAM190B;FLJ14262;FLJ25809;Gcap14;KIAA1128;bA486O22.1	M-013753-01	1.42	2.02	1.14
54587	MXRA8	matrix-remodelling associated 8	MXRA8;DKFZp586E2023;MGC3047	M-032691-01	1.42	2.02	1.295
22898	DENND3	DENN/MADD domain containing 3	DENND3;KIAA0870	M-025843-01	1.42	2.02	0.93
23588	KLHDC2	kelch domain containing 2	KLHDC2;HCLP-1;LCP	M-012839-00	1.42	2.02	0.85
8351	HIST1H3D	histone cluster 1, H3d	HIST1H3D;H3/b;H3FB	M-011450-00	1.42	2.02	1.04
55210	ATAD3A	ATPase family, AAA domain containing 3A	ATAD3A;FLJ10709;FLJ35514	M-008191-01	1.42	2.02	1.165
29886	SNX8	sorting nexin 8	SNX8;DKFZp761E1721;Mvp1	M-014196-00	1.42	2.02	1.085
23637	RABGAP1	RAB GTPase activating protein 1	RABGAP1;DKFZp586D2123;GAPCENA;RP11-123N4.2;TBC1D11	M-012803-01	1.42	2.02	1.06
23641	LDOC1	leucine zipper, down-regulated in cancer 1	LDOC1;BCUR1;Mar7;Mart7	M-012461-01	1.42	2.02	0.965
9788	MTSS1	metastasis suppressor 1	MTSS1;DKFZp781P2223;FLJ44694;KIAA0429;MIM;MIMA;MIMB	M-018506-01	1.42	2.02	0.935
51063	CALHM2	calcium homeostasis modulator 2	CALHM2;FAM26B	M-016818-00	1.42	2.02	1.065
51316	PLAC8	placenta-specific 8	PLAC8;C15;onzin	M-020311-00	1.42	2.02	1.035
390271	OR8B3	olfactory receptor, family 8, subfamily B, member 3	OR8B3;OR11-311	M-029817-02	1.42	2.02	0.745
6251	RSU1	Ras suppressor protein 1	RSU1;FLJ31034;RSP-1	M-019212-01	1.42	2.02	1.14
55061	SUSD4	sushi domain containing 4	SUSD4;FLJ10052;PRO222	M-021072-01	1.42	2.02	1.06
339559	ZNF642	zinc finger protein 642	ZNF642;FLJ16030;RP11-656D10.2;Zfp69	M-027243-01	1.42	2.02	1.125
84614	ZBTB37	zinc finger and BTB domain containing 37	ZBTB37;D430004I08Rik;MGC2629;ZNF908	M-014914-00	1.42	2.02	1.055
8898	MTMR2	myotubularin related protein 2	MTMR2;CMT4B;CMT4B1;KIAA1073	M-008038-00	1.42	2.02	0.965
8801	SUCLG2	succinate-CoA ligase, GDP-forming, beta subunit	SUCLG2;GBETA	M-008918-01	1.42	2.02	1.015
388567	ZNF749	zinc finger protein 749	ZNF749;FLJ16263;FLJ16360	M-031159-01	1.42	2.02	1.095
168544	ZNF467	zinc finger protein 467	ZNF467;EZI;Zfp467	M-025367-01	1.42	2.02	0.925
285148	IAH1	isoamyl acetate-hydrolyzing esterase 1 homolog (S. cerevisiae)	IAH1;MGC102860	M-022985-01	1.42	2.02	1.06
168433	RNF133	ring finger protein 133	RNF133;MGC27072	M-007155-00	1.42	2.02	0.83
5641	LGMN	legumain	LGMN;AEP;LGMN1;PRSC1	M-005924-01	1.42	2.02	1.025
342909	ZNF284	zinc finger protein 284	ZNF284;DKFZp781F1775;ZNF284L	M-032869-00	1.42	2.02	1.085
2828	GPR4	G protein-coupled receptor 4	GPR4	M-005570-01	1.43	2.06	1.065
3744	KCNA10	potassium voltage-gated channel, shaker-related subfamily, member 10	KCNA10;Kcn1;Kv1.8	M-006211-00	1.43	2.06	1.04
9321	TRIP11	thyroid hormone receptor interactor 11	TRIP11;ACG1A;CEV14;GMAP-210;TRIP230	M-012684-00	1.43	2.06	0.82
84620	ST6GAL2	ST6 beta-galactosamide alpha-2,6-sialyltranferase 2	ST6GAL2;FLJ30711;FLJ37730;FLJ38334;KIAA1877;SIAT2;ST6GalII	M-008402-01	1.43	2.06	1.195
3122	HLA-DRA	major histocompatibility complex, class II, DR alpha	HLA-DRA;FLJ51114;HLA-DRA1;MLRW	M-013296-02	1.43	2.06	1.165
55738	ARFGAP1	ADP-ribosylation factor GTPase activating protein 1	ARFGAP1;ARF1GAP;HRIHFB2281;MGC39924	M-013321-00	1.43	2.06	1.235
5727	PTCH1	patched 1	PTCH1;BCNS;FLJ26746;FLJ42602;HPE7;NBCCS;PTC;PTC1;PTCH;PTCH11	M-003924-01	1.43	2.06	1.29
56145	PCDHA3	protocadherin alpha 3	PCDHA3;MGC141669;PCDH-ALPHA3	M-013259-00	1.43	2.06	1.215
121364	OR10A7	olfactory receptor, family 10, subfamily A, member 7	OR10A7;OR12-6	M-032440-01	1.43	2.06	0.905
1419	CRYGB	crystallin, gamma B	CRYGB;CRYG2	M-012025-01	1.43	2.06	1.005
79969	ATAT1	alpha tubulin acetyltransferase 1	ATAT1;C6orf134;DKFZp547J097;FLJ13158;MEC17;Nbla00487;TAT	M-014510-01	1.43	2.06	0.925
7114	TMSB4X	thymosin beta 4, X-linked	TMSB4X;FX;PTMB4;TB4X;TMSB4	M-011408-02	1.43	2.06	0.85
5554	PRH1	proline-rich protein HaeIII subfamily 1	PRH1;MGC74956;PA	M-012738-01	1.43	2.06	0.995
344657	LRRIQ4	leucine-rich repeats and IQ motif containing 4	LRRIQ4;LRRC64	M-023646-01	1.43	2.06	0.855
7965	AIMP2	aminoacyl tRNA synthetase complex-interacting multifunctional protein 2	AIMP2;JTV-1;JTV1;P38	M-012228-01	1.43	2.06	0.855
253959	RALGAPA1	Ral GTPase activating protein, alpha subunit 1 (catalytic)	RALGAPA1;DKFZp566D133;DKFZp667F074;GARNL1;GRIPE;KIAA0884;TULIP1	M-021937-01	1.43	2.06	1.2
1008	CDH10	cadherin 10, type 2 (T2-cadherin)	CDH10	M-013520-00	1.43	2.06	1.015
80177	MYCT1	myc target 1	MYCT1;FLJ21269;MGC156309;MGC156310;MTLC	M-027137-01	1.43	2.06	1.1
26749	GAGE2E	G antigen 2E	GAGE2E;GAGE-2E;GAGE8	M-012437-00	1.43	2.06	0.855
79541	OR2A4	olfactory receptor, family 2, subfamily A, member 4	OR2A4;OR2A10	M-009046-00	1.43	2.06	0.975
92092	ZC3HAV1L	zinc finger CCCH-type, antiviral 1-like	ZC3HAV1L;C7orf39;MGC14289	M-015250-00	1.43	2.06	1.075
64375	IKZF4	IKAROS family zinc finger 4 (Eos)	IKZF4;EOS;KIAA1782;ZNFN1A4	M-007050-01	1.43	2.06	0.87
26986	PABPC1	poly(A) binding protein, cytoplasmic 1	PABPC1;PAB1;PABP;PABP1;PABPC2;PABPL1	M-019598-01	1.43	2.06	0.95
6868	ADAM17	ADAM metallopeptidase domain 17	ADAM17;ADAM18;CD156B;CSVP;MGC71942;NISBD;TACE	M-003453-01	1.43	2.06	1.095
9510	ADAMTS1	ADAM metallopeptidase with thrombospondin type 1 motif, 1	ADAMTS1;C3-C5;KIAA1346;METH1	M-005761-01	1.43	2.06	1.055
160518	DENND5B	DENN/MADD domain containing 5B	DENND5B;DKFZp686P1174;FLJ41648;FLJ43333;MGC24039	M-017364-01	1.43	2.06	1.005
5218	CDK14	cyclin-dependent kinase 14	CDK14;KIAA0834;PFTAIRE1;PFTK1	M-004837-01	1.44	2.1	1.01
1432	MAPK14	mitogen-activated protein kinase 14	MAPK14;CSBP;CSBP1;CSBP2;CSPB1;EXIP;Mxi2;PRKM14;PRKM15;RK;SAPK2A;p38;p38ALPHA	M-003512-06	1.44	2.1	0.905
5995	RGR	retinal G protein coupled receptor	RGR;RP44	M-005721-02	1.44	2.1	1.02
2823	GPM6A	glycoprotein M6A	GPM6A;GPM6;M6A	M-010598-00	1.44	2.1	0.885
130013	ACMSD	aminocarboxymuconate semialdehyde decarboxylase	ACMSD	M-008523-01	1.44	2.1	0.97
3834	KIF25	kinesin family member 25	KIF25;KNSL3;MGC163361	M-010082-01	1.44	2.1	0.945
121260	SLC15A4	solute carrier family 15, member 4	SLC15A4;PHT1;PTR4	M-007401-01	1.44	2.1	0.835
668	FOXL2	forkhead box L2	FOXL2;BPES;BPES1;PFRK;PINTO;POF3	M-009075-02	1.44	2.1	0.995
56133	PCDHB2	protocadherin beta 2	PCDHB2;MGC111392;PCDH-BETA2	M-013283-00	1.44	2.1	1.1
57409	MIF4GD	MIF4G domain containing	MIF4GD;AD023;MGC45027;MIFD;SLIP1	M-017580-01	1.44	2.1	1.12
124801	LSM12	LSM12 homolog (S. cerevisiae)	LSM12;FLJ30656;MGC104211;PNAS-135	M-015641-01	1.44	2.1	0.965
2581	GALC	galactosylceramidase	GALC	M-011038-01	1.44	2.1	1.025
51156	SERPINA10	serpin peptidase inhibitor, clade A (alpha-1 antiproteinase, antitrypsin), member 10	SERPINA10;PZI;ZPI	M-021066-01	1.44	2.1	1.08
51224	TCEB3B	transcription elongation factor B polypeptide 3B (elongin A2)	TCEB3B;ELOA2;HsT832;MGC119351;TCEB3L	M-005144-01	1.44	2.1	1.03
55534	MAML3	mastermind-like 3 (Drosophila)	MAML3;CAGH3;ERDA3;GDN;MAM-2;MAM2;TNRC3	M-013813-01	1.44	2.1	1.05
116228	FAM36A	family with sequence similarity 36, member A	FAM36A;FLJ43269	M-021429-01	1.44	2.1	0.985
8624	PSMG1	proteasome (prosome, macropain) assembly chaperone 1	PSMG1;C21LRP;DSCR2;LRPC21;PAC1	M-019539-00	1.44	2.1	1.06
4616	GADD45B	growth arrest and DNA-damage-inducible, beta	GADD45B;DKFZp566B133;GADD45BETA;MYD118	M-003894-04	1.44	2.1	1.235
1444	CSHL1	chorionic somatomammotropin hormone-like 1	CSHL1;CS-5;CSHP1;CSL;MGC149868;hCS-L	M-010962-01	1.44	2.1	1.07
162968	ZNF497	zinc finger protein 497	ZNF497;FLJ42722;FLJ44773	M-027216-00	1.44	2.1	1.105
54916	C14orf101	chromosome 14 open reading frame 101	C14orf101;FLJ20392	M-020793-01	1.44	2.1	1.09
252983	STXBP4	syntaxin binding protein 4	STXBP4;FLJ16496;MGC149829;MGC50337;Synip	M-017952-01	1.44	2.1	0.76
152579	SCFD2	sec1 family domain containing 2	SCFD2;FLJ21060;FLJ39514;STXBP1L1	M-018771-01	1.44	2.1	1.09
259296	TAS2R50	taste receptor, type 2, member 50	TAS2R50;MGC138305;T2R50;T2R51;TAS2R51	M-017800-01	1.44	2.1	1.05
80320	SP6	Sp6 transcription factor	SP6;EPFN;EPIPROFIN;KLF14;MGC119662;MGC119663;MGC119664;MGC119665	M-032231-00	1.44	2.1	0.885
221504	ZBTB9	zinc finger and BTB domain containing 9	ZBTB9;MGC23166;ZNF919	M-016248-01	1.44	2.1	0.97
401898	ZNF833P	zinc finger protein 833, pseudogene	ZNF833P;ZNF833	M-031273-02	1.44	2.1	1.05
28955	DEXI	Dexi homolog (mouse)	DEXI;MYLE	M-019451-00	1.44	2.1	1
165082	GPR113	G protein-coupled receptor 113	GPR113;FLJ16767;PGR23;hGPCR37	M-005534-02	1.44	2.1	0.99
2348	FOLR1	folate receptor 1 (adult)	FOLR1;FBP;FOLR	M-010403-00	1.44	2.1	1.235
55599	RNPC3	RNA-binding region (RNP1, RRM) containing 3	RNPC3;DKFZp667O0118;FLJ20008;FLJ25070;KIAA183;RBM40;RNP	M-021646-01	1.44	2.1	0.915
5644	PRSS1	protease, serine, 1 (trypsin 1)	PRSS1;DKFZp779A0837;FLJ57296;MGC120175;MGC149362;TRP1;TRY1;TRY4;TRYP1	M-006008-02	1.44	2.1	0.88
79876	UBA5	ubiquitin-like modifier activating enzyme 5	UBA5;FLJ17281;FLJ23251;FLJ23251UBA5;THIFP1;UBE1DC1	M-006405-01	1.44	2.1	1.12
4312	MMP1	matrix metallopeptidase 1 (interstitial collagenase)	MMP1;CLG;CLGN	M-005951-01	1.44	2.1	0.77
203238	C9orf93	chromosome 9 open reading frame 93	C9orf93;DKFZp686P12113;FLJ39267;FLJ46740;MGC50805;bA536D16.1;bA778P13.1	M-018478-00	1.44	2.1	0.92
6891	TAP2	transporter 2, ATP-binding cassette, sub-family B (MDR/TAP)	TAP2;ABC18;ABCB3;APT2;D6S217E;PSF2;RING11	M-007635-02	1.45	2.14	0.99
162427	FAM134C	family with sequence similarity 134, member C	FAM134C;FLJ33806	M-018456-00	1.45	2.14	1.055
4793	NFKBIB	nuclear factor of kappa light polypeptide gene enhancer in B-cells inhibitor, beta	NFKBIB;IKBB;TRIP9	M-015757-00	1.45	2.14	0.955
7389	UROD	uroporphyrinogen decarboxylase	UROD;PCT;UPD	M-013415-01	1.45	2.14	0.98
883	CCBL1	cysteine conjugate-beta lyase, cytoplasmic	CCBL1;FLJ95217;GTK;KAT1;KATI;MGC29624	M-008878-00	1.45	2.14	0.975
81300	OR4P4	olfactory receptor, family 4, subfamily P, member 4	OR4P4;OR4P3P	M-032377-00	1.45	2.14	0.805
91010	FMNL3	formin-like 3	FMNL3;DKFZp762B245;FHOD3;FLJ45265;MGC45819;WBP-3;WBP3	M-019007-01	1.45	2.14	1.085
4606	MYBPC2	myosin binding protein C, fast type	MYBPC2;MGC163408;MYBPC;MYBPCF	M-019814-01	1.45	2.14	1.02
27291	C10orf28	chromosome 10 open reading frame 28	C10orf28;FLJ25458;FLJ37160;GIDRP86;GIDRP88;PSORT	M-018936-01	1.45	2.14	1
25934	NIPSNAP3A	nipsnap homolog 3A (C. elegans)	NIPSNAP3A;DKFZp564D177;FLJ13953;MGC14553;NIPSNAP4;TASSC	M-013955-00	1.45	2.14	0.95
83937	RASSF4	Ras association (RalGDS/AF-6) domain family member 4	RASSF4;AD037;MGC44914	M-017587-00	1.45	2.14	0.915
401024	FSIP2	fibrous sheath interacting protein 2	FSIP2;DKFZp781I24108;FLJ34780;FLJ44048;FLJ44063;FLJ44101;FLJ44116	M-032169-01	1.45	2.14	1.135
90594	ZNF439	zinc finger protein 439	ZNF439;DKFZp571K0837	M-015506-01	1.45	2.14	1.065
387264	KRTAP5-1	keratin associated protein 5-1	KRTAP5-1;KRN1L;KRTAP5.1	M-032497-00	1.45	2.14	0.685
78987	CRELD1	cysteine-rich with EGF-like domains 1	CRELD1;AVSD2;CIRRIN;DKFZp566D213	M-016377-01	1.45	2.14	0.78
3003	GZMK	granzyme K (granzyme 3; tryptase II)	GZMK;TRYP2	M-005891-01	1.45	2.14	0.865
375519	GJB7	gap junction protein, beta 7, 25kDa	GJB7;CX25;MGC71746;bA136M9.1;connexin25	M-031844-00	1.45	2.14	0.89
59352	LGR6	leucine-rich repeat containing G protein-coupled receptor 6	LGR6;FLJ14471;GPCR;VTS20631	M-005648-01	1.46	2.17	1.065
7857	SCG2	secretogranin II	SCG2;CHGC;SN;SgII	M-011422-01	1.46	2.17	1.105
22862	FNDC3A	fibronectin type III domain containing 3A	FNDC3A;FLJ31509;FNDC3;HUGO;KIAA0970;bA203I16.1;bA203I16.5	M-032215-01	1.46	2.17	0.78
5364	PLXNB1	plexin B1	PLXNB1;KIAA0407;MGC149167;PLEXIN-B1;PLXN5;SEP	M-019590-01	1.46	2.17	0.875
10749	KIF1C	kinesin family member 1C	KIF1C;KIAA0706;LTXS1	M-010354-02	1.46	2.17	0.995
124872	B4GALNT2	beta-1,4-N-acetyl-galactosaminyl transferase 2	B4GALNT2;B4GALT;GALGT2;MGC142235;MGC142237	M-016054-00	1.46	2.17	0.885
55605	KIF21A	kinesin family member 21A	KIF21A;CFEOM1;DKFZp779C159;FEOM1;FEOM3A;FLJ20052;KIAA1708	M-004969-00	1.46	2.17	0.87
5239	PGM5	phosphoglucomutase 5	PGM5;PGMRP	M-008537-01	1.46	2.17	1.035
4783	NFIL3	nuclear factor, interleukin 3 regulated	NFIL3;E4BP4;IL3BP1;NF-IL3A;NFIL3A	M-012704-01	1.46	2.17	1.03
81318	OR4A5	olfactory receptor, family 4, subfamily A, member 5	OR4A5;OR11-111	M-032433-01	1.46	2.17	0.885
390261	OR6M1	olfactory receptor, family 6, subfamily M, member 1	OR6M1;OR11-271	M-032449-00	1.46	2.17	1.1
56144	PCDHA4	protocadherin alpha 4	PCDHA4;CNR1;CNRN1;CRNR1;MGC138307;MGC142169;PCDH-ALPHA4	M-013258-00	1.46	2.17	0.97
340204	C6orf127	chromosome 6 open reading frame 127	C6orf127;ESP32;dJ510O8.6	M-025087-01	1.46	2.17	0.885
23671	TMEFF2	transmembrane protein with EGF-like and two follistatin-like domains 2	TMEFF2;CT120.2;HPP1;TENB2;TPEF;TR	M-010654-00	1.46	2.17	1.175
26341	OR5H1	olfactory receptor, family 5, subfamily H, member 1	OR5H1;HSHTPCRX14;HTPCRX14	M-032454-00	1.46	2.17	1.375
4951	OCM2	oncomodulin 2	OCM2;OCM	M-012237-01	1.46	2.17	0.975
1641	DCX	doublecortin	DCX;DBCN;DC;FLJ51296;LISX;SCLH;XLIS	M-011113-00	1.46	2.17	0.935
5620	PRM2	protamine 2	PRM2;CT94.2;FLJ27447	M-019697-01	1.46	2.17	0.93
55859	BEX1	brain expressed, X-linked 1	BEX1;BEX2;HBEX2;HGR74-h	M-015096-01	1.46	2.17	1.035
6369	CCL24	chemokine (C-C motif) ligand 24	CCL24;Ckb-6;MPIF-2;MPIF2;SCYA24	M-007836-01	1.46	2.17	0.76
140823	ROMO1	reactive oxygen species modulator 1	ROMO1;C20orf52;MGC111180;MTGMP;bA353C18.2	M-015268-02	1.46	2.17	0.945
29088	MRPL15	mitochondrial ribosomal protein L15	MRPL15;L15mt;MRP-L15;MRP-L7;RPML7	M-013052-00	1.46	2.17	1.22
285025	CCDC141	coiled-coil domain containing 141	CCDC141;CAMDI;DKFZp686G197;FLJ26337;FLJ39502;MGC134803	M-031780-00	1.46	2.17	0.87
56884	FSTL5	follistatin-like 5	FSTL5;DKFZp566D234;KIAA1263	M-013805-00	1.46	2.17	0.915
26278	SACS	spastic ataxia of Charlevoix-Saguenay (sacsin)	SACS;ARSACS;DKFZp686B15167;DNAJC29	M-020571-01	1.46	2.17	1.055
138241	C9orf85	chromosome 9 open reading frame 85	C9orf85;MGC61599	M-019397-01	1.46	2.17	1.15
119687	OR51A7	olfactory receptor, family 51, subfamily A, member 7	OR51A7;OR11-27	M-026825-00	1.46	2.17	1.12
26033	ATRNL1	attractin-like 1	ATRNL1;ALP;FLJ45344;KIAA0534;bA338L11.1;bA454H24.1	M-026316-02	1.46	2.17	1.18
1290	COL5A2	collagen, type V, alpha 2	COL5A2;MGC105115	M-011016-01	1.46	2.17	1.31
57693	ZNF317	zinc finger protein 317	ZNF317;KIAA1588	M-017121-00	1.46	2.17	0.88
283159	OR8D1	olfactory receptor, family 8, subfamily D, member 1	OR8D1;JCG9;OR8D3;OST004;PDJ9J14	M-026564-00	1.46	2.17	0.935
400509	LOC400509	ENTREZ STATUS: REMAPPED TO GENE ID: 100652781	LOC400509	M-030602-01	1.46	2.17	0.86
79744	ZNF419	zinc finger protein 419	ZNF419;FLJ23233;ZNF419A	M-016550-01	1.46	2.17	0.85
50809	HP1BP3	heterochromatin protein 1, binding protein 3	HP1BP3;HP1-BP74;MGC43701	M-020867-01	1.46	2.17	1.13
8869	ST3GAL5	ST3 beta-galactoside alpha-2,3-sialyltransferase 5	ST3GAL5;SATI;SIAT9;SIATGM3S;ST3GalV	M-011546-01	1.46	2.17	1.11
56548	CHST7	carbohydrate (N-acetylglucosamine 6-O) sulfotransferase 7	CHST7;C6ST-2	M-008443-00	1.46	2.17	1.04
339448	C1orf174	chromosome 1 open reading frame 174	C1orf174;RP13-531C17.2	M-021859-02	1.46	2.17	1.01
257629	ANKS4B	ankyrin repeat and sterile alpha motif domain containing 4B	ANKS4B;FLJ38819;HARP;MGC133380;MGC133381	M-015625-01	1.46	2.17	1.22
79918	SETD6	SET domain containing 6	SETD6;FLJ21148	M-014486-00	1.46	2.17	0.865
566	AZU1	azurocidin 1	AZU1;AZAMP;AZU;CAP37;HBP;HUMAZUR;NAZC	M-008914-00	1.46	2.17	0.83
56907	SPIRE1	spire homolog 1 (Drosophila)	SPIRE1;MGC150621;MGC150622;Spir-1	M-023397-02	1.46	2.17	0.965
30009	TBX21	T-box 21	TBX21;T-PET;T-bet;TBET;TBLYM	M-005217-00	1.47	2.21	1.245
2572	GAD2	glutamate decarboxylase 2 (pancreatic islets and brain, 65kDa)	GAD2;GAD65;MGC161605;MGC161607	M-008247-00	1.47	2.21	0.92
9925	ZBTB5	zinc finger and BTB domain containing 5	ZBTB5	M-021190-00	1.47	2.21	0.985
6734	SRPR	signal recognition particle receptor (docking protein)	SRPR;DP;MGC17355;MGC3650;MGC9571;Sralpha	M-016717-01	1.47	2.21	1.22
51256	TBC1D7	TBC1 domain family, member 7	TBC1D7;DKFZp686N2317;FLJ32666;PIG51;TBC7;dJ257A7.3	M-021140-01	1.47	2.21	0.79
552891	DNAJC25-GNG10	DNAJC25-GNG10 readthrough	DNAJC25-GNG10	M-034939-01	1.47	2.21	0.8
8390	OR1G1	olfactory receptor, family 1, subfamily G, member 1	OR1G1;OR17-130;OR17-209;OR1G2	M-009068-00	1.47	2.21	0.925
285754	FLJ37396	transmembrane protein FLJ37396	FLJ37396	M-018093-01	1.47	2.21	1.03
112609	MRAP2	melanocortin 2 receptor accessory protein 2	MRAP2;C6orf117;RP11-51G5.2;bA51G5.2	M-015566-01	1.47	2.21	0.905
7477	WNT7B	wingless-type MMTV integration site family, member 7B	WNT7B	M-003722-02	1.47	2.21	1.01
8503	PIK3R3	phosphoinositide-3-kinase, regulatory subunit 3 (gamma)	PIK3R3;DKFZp686P05226;FLJ41892;p55;p55-GAMMA	M-019546-00	1.48	2.25	0.85
55655	NLRP2	NLR family, pyrin domain containing 2	NLRP2;CLR19.9;FLJ20510;NALP2;NBS1;PAN1;PYPAF2	M-020253-01	1.48	2.25	1.19
54991	C1orf159	chromosome 1 open reading frame 159	C1orf159;FLJ20584;FLJ21143;FLJ36119	M-027330-00	1.48	2.25	0.845
26468	LHX6	LIM homeobox 6	LHX6;LHX6.1;MGC119542;MGC119544;MGC119545	M-012840-01	1.48	2.25	1.12
80110	ZNF614	zinc finger protein 614	ZNF614;FLJ21941;MGC120638	M-014562-00	1.48	2.25	1.05
57522	SRGAP1	SLIT-ROBO Rho GTPase activating protein 1	SRGAP1;ARHGAP13;FLJ22166;KIAA1304	M-026974-00	1.48	2.25	0.62
23314	SATB2	SATB homeobox 2	SATB2;FLJ21474;FLJ32076;KIAA1034;MGC119474;MGC119477	M-023161-00	1.48	2.25	0.84
10943	MSL3	male-specific lethal 3 homolog (Drosophila)	MSL3;DKFZp586J1822;MSL3L1	M-012319-01	1.48	2.25	0.895
10288	LILRB2	leukocyte immunoglobulin-like receptor, subfamily B (with TM and ITIM domains), member 2	LILRB2;CD85D;ILT4;LILRA6;LIR-2;LIR2;MIR-10;MIR10	M-020017-01	1.48	2.25	0.915
389336	C5orf46	chromosome 5 open reading frame 46	C5orf46;MGC23985	M-031992-01	1.48	2.25	1.05
89801	PPP1R3F	protein phosphatase 1, regulatory subunit 3F	PPP1R3F;HB2E	M-024661-01	1.48	2.25	1.115
80315	CPEB4	cytoplasmic polyadenylation element binding protein 4	CPEB4;KIAA1673	M-014636-01	1.48	2.25	0.93
10938	EHD1	EH-domain containing 1	EHD1;FLJ42622;FLJ44618;H-PAST;HPAST1;PAST;PAST1	M-019022-02	1.48	2.25	1.17
83706	FERMT3	fermitin family member 3	FERMT3;KIND3;MGC10966;MIG-2;MIG2B;UNC112C;URP2;URP2SF	M-010677-00	1.48	2.25	1.065
55153	SDAD1	SDA1 domain containing 1	SDAD1;DKFZp686E22207;FLJ10498	M-021169-01	1.48	2.25	1.075
23619	ZIM2	zinc finger, imprinted 2	ZIM2;ZNF656	M-031995-02	1.48	2.25	0.74
220064	ORAOV1	oral cancer overexpressed 1	ORAOV1;TAOS1	M-010374-01	1.48	2.25	1.255
56672	AKIP1	A kinase (PRKA) interacting protein 1	AKIP1;BCA3;C11orf17	M-015631-01	1.48	2.25	0.785
113263	GLCCI1	glucocorticoid induced transcript 1	GLCCI1;FAM117C;GIG18;TSSN1	M-025295-01	1.48	2.25	0.675
94039	ZNF101	zinc finger protein 101	ZNF101;DKFZp570I0164;HZF12;MGC149565;MGC149566	M-016903-02	1.48	2.25	1.1
7178	TPT1	tumor protein, translationally-controlled 1	TPT1;FLJ27337;HRF;TCTP;p02	M-004559-03	1.48	2.25	1.215
23556	PIGN	phosphatidylinositol glycan anchor biosynthesis, class N	PIGN;MCAHS;MCD4;MDC4;MGC26427;PIG-N	M-012463-01	1.48	2.25	0.975
55847	CISD1	CDGSH iron sulfur domain 1	CISD1;C10orf70;MGC14684;ZCD1;mitoNEET	M-020954-01	1.48	2.25	1.225
147686	ZNF418	zinc finger protein 418	ZNF418;FLJ31551;KIAA1956;MGC138449	M-023835-01	1.48	2.25	1.28
114826	SMYD4	SET and MYND domain containing 4	SMYD4;KIAA1936;ZMYND21	M-022995-01	1.48	2.25	0.995
8725	C19orf2	chromosome 19 open reading frame 2	C19orf2;FLJ10575;NNX3;RMP;URI	M-017399-01	1.48	2.25	1.12
53335	BCL11A	B-cell CLL/lymphoma 11A (zinc finger protein)	BCL11A;BCL11A-L;BCL11A-S;BCL11A-XL;CTIP1;EVI9;FLJ10173;FLJ34997;HBFQTL5;KIAA1809;ZNF856	M-006996-01	1.49	2.29	0.895
6809	STX3	syntaxin 3	STX3;FLJ30906;STX3A	M-015401-00	1.49	2.29	1.03
10801	2009-09-01	septin 9	SEPT9;AF17q25;FLJ75490;KIAA0991;MSF;MSF1;NAPB;PNUTL4;SINT1;SeptD1	M-006373-04	1.49	2.29	0.745
1829	DSG2	desmoglein 2	DSG2;ARVC10;ARVD10;CDHF5;CMD1BB;HDGC;MGC117034;MGC117036;MGC117037	M-011645-01	1.49	2.29	0.985
9712	USP6NL	USP6 N-terminal like	USP6NL;KIAA0019;RNTRE;TRE2NL	M-020925-01	1.49	2.29	1.19
11140	CDC37	cell division cycle 37 homolog (S. cerevisiae)	CDC37;P50CDC37	M-003231-01	1.49	2.29	0.99
89978	ATPBD4	ATP binding domain 4	ATPBD4;MGC14798	M-031880-00	1.49	2.29	1.145
8444	DYRK3	dual-specificity tyrosine-(Y)-phosphorylation regulated kinase 3	DYRK3;DYRK5;RED;REDK;hYAK3-2	M-004731-01	1.5	2.32	1.13
5564	PRKAB1	protein kinase, AMP-activated, beta 1 non-catalytic subunit	PRKAB1;AMPK;HAMPKb;MGC17785	M-007675-00	1.5	2.32	1.115
23284	LPHN3	latrophilin 3	LPHN3;CIRL3;LEC3	M-005652-02	1.5	2.32	1.075
286499	FAM133A	family with sequence similarity 133, member A	FAM133A;CT115;FLJ37659	M-018026-00	1.5	2.32	1.08
3899	AFF3	AF4/FMR2 family, member 3	AFF3;LAF4;MLLT2-like	M-011317-01	1.5	2.32	1.03
5048	PAFAH1B1	platelet-activating factor acetylhydrolase 1b, regulatory subunit 1 (45kDa)	PAFAH1B1;LIS1;LIS2;MDCR;MDS;PAFAH	M-010330-02	1.5	2.32	1.035
122773	KLHDC1	kelch domain containing 1	KLHDC1;MGC126644;MGC126646;MST025	M-016665-00	1.5	2.32	0.75
80726	KIAA1683	KIAA1683	KIAA1683;MGC131731	M-031251-01	1.5	2.32	0.95
93408	MYL10	myosin, light chain 10, regulatory	MYL10;MYLC2PL;PLRLC	M-015564-00	1.5	2.32	0.895
25854	FAM149A	family with sequence similarity 149, member A	FAM149A;DKFZp564J102;MSTP119	M-032507-01	1.5	2.32	1.085
83482	SCRT1	scratch homolog 1, zinc finger protein (Drosophila)	SCRT1;DKFZp547F072;SCRT;ZNF898	M-013490-01	1.5	2.32	1.205
114879	OSBPL5	oxysterol binding protein-like 5	OSBPL5;FLJ42929;OBPH1;ORP5	M-009274-00	1.5	2.32	0.955
55596	ZCCHC8	zinc finger, CCHC domain containing 8	ZCCHC8;DKFZp434E2220	M-021026-00	1.5	2.32	1.095
401565	FAM166A	family with sequence similarity 166, member A	FAM166A;FLJ40100	M-032325-00	1.5	2.32	1.095
220992	ZNF485	zinc finger protein 485	ZNF485	M-016310-00	1.5	2.32	0.995
434	ASIP	agouti signaling protein	ASIP;AGSW;AGTI;AGTIL;ASP;MGC126092;MGC126093;SHEP9	M-011587-02	1.5	2.32	0.93
9880	ZBTB39	zinc finger and BTB domain containing 39	ZBTB39;KIAA0352;ZNF922	M-021232-00	1.5	2.32	1.2
26277	TINF2	TERF1 (TRF1)-interacting nuclear factor 2	TINF2;DKCA3;TIN2	M-019951-01	1.5	2.32	1.025
196383	RILPL2	Rab interacting lysosomal protein-like 2	RILPL2;FLJ30380;FLJ32372;MGC7036;RLP2	M-015931-00	1.5	2.32	1.145
1073	CFL2	cofilin 2 (muscle)	CFL2;NEM7	M-019078-01	1.5	2.32	0.875
9228	DLGAP2	discs, large (Drosophila) homolog-associated protein 2	DLGAP2;DAP2;SAPAP2	M-009640-00	1.5	2.32	1.075
120775	OR2D3	olfactory receptor, family 2, subfamily D, member 3	OR2D3;OR11-89	M-026856-01	1.5	2.32	1.2
79634	SCRN3	secernin 3	SCRN3;FLJ23142;MGC149597;SES3	M-014376-01	1.5	2.32	1.09
11339	OIP5	Opa interacting protein 5	OIP5;5730547N13Rik;CT86;LINT-25;MIS18B;MIS18beta;hMIS18beta	M-012783-00	1.5	2.32	0.895
245932	DEFB119	defensin, beta 119	DEFB119;DEFB-19;DEFB-20;DEFB120;ESC42-RELA;ESC42-RELB;MGC71893	M-021506-01	1.5	2.32	0.74
285527	FRYL	FRY-like	FRYL;DKFZp686E205;FLJ16177;KIAA0826	M-035065-00	1.5	2.32	1.095
51451	LCMT1	leucine carboxyl methyltransferase 1	LCMT1;LCMT;PPMT1	M-009425-02	1.5	2.32	1.18
4224	MEP1A	meprin A, alpha (PABA peptide hydrolase)	MEP1A;PPHA	M-005941-02	1.5	2.32	0.75
7367	UGT2B17	UDP glucuronosyltransferase 2 family, polypeptide B17	UGT2B17;UDPGT2B17	M-020195-03	1.51	2.36	1.165
3608	ILF2	interleukin enhancer binding factor 2, 45kDa	ILF2;MGC8391;NF45;PRO3063	M-017599-00	1.51	2.36	0.775
335	APOA1	apolipoprotein A-I	APOA1;MGC117399	M-010994-00	1.51	2.36	0.73
8434	RECK	reversion-inducing-cysteine-rich protein with kazal motifs	RECK;ST15	M-011474-01	1.51	2.36	0.9
51726	DNAJB11	DnaJ (Hsp40) homolog, subfamily B, member 11	DNAJB11;ABBP-2;ABBP2;DJ9;Dj-9;EDJ;ERdj3;ERj3;ERj3p;PRO1080;UNQ537;hDj-9	M-015861-01	1.51	2.36	1.03
8675	STX16	syntaxin 16	STX16;MGC90328;SYN16	M-019468-01	1.51	2.36	1.105
54823	SWT1	SWT1 RNA endoribonuclease homolog (S. cerevisiae)	SWT1;C1orf26;FLJ20121;FLJ35944;HsSwt1	M-018994-01	1.51	2.36	0.985
4301	MLLT4	myeloid/lymphoid or mixed-lineage leukemia (trithorax homolog, Drosophila); translocated to, 4	MLLT4;AF6;FLJ34371;RP3-431P23.3	M-020075-01	1.51	2.36	0.785
80758	PRR7	proline rich 7 (synaptic)	PRR7;MGC10772	M-016618-01	1.51	2.36	0.855
54764	ZRANB1	zinc finger, RAN-binding domain containing 1	ZRANB1;DKFZp762P2216;TRABID	M-009270-01	1.52	2.4	0.95
6566	SLC16A1	solute carrier family 16, member 1 (monocarboxylic acid transporter 1)	SLC16A1;FLJ36745;HHF7;MCT;MCT1;MGC44475	M-007402-02	1.52	2.4	1.06
6358	CCL14	chemokine (C-C motif) ligand 14	CCL14;CC-1;CC-3;CKB1;FLJ16015;HCC-1;HCC-1(1-74);HCC-1/HCC-3;HCC-3;MCIF;NCC-2;NCC2;SCYA14;SCYL2;SY14	M-007825-00	1.52	2.4	0.975
3732	CD82	CD82 molecule	CD82;4F9;C33;GR15;IA4;KAI1;R2;SAR2;ST6;TSPAN27	M-003901-02	1.52	2.4	1
3566	IL4R	interleukin 4 receptor	IL4R;CD124;IL4RA	M-007990-01	1.52	2.4	0.84
478	ATP1A3	ATPase, Na+/K+ transporting, alpha 3 polypeptide	ATP1A3;DYT12;MGC13276;RDP	M-004614-03	1.52	2.4	1.015
353497	POLN	polymerase (DNA directed) nu	POLN;POL4P	M-021393-01	1.52	2.4	0.96
9698	PUM1	pumilio homolog 1 (Drosophila)	PUM1;HSPUM;KIAA0099;PUMH;PUMH1;PUML1	M-014179-01	1.52	2.4	1.125
10626	TRIM16	tripartite motif containing 16	TRIM16;DKFZp434O1826;EBBP	M-012220-01	1.52	2.4	1.03
5271	SERPINB8	serpin peptidase inhibitor, clade B (ovalbumin), member 8	SERPINB8;CAP2;PI8	M-019439-01	1.52	2.4	0.84
10159	ATP6AP2	ATPase, H+ transporting, lysosomal accessory protein 2	ATP6AP2;APT6M8-9;ATP6IP2;ATP6M8-9;ELDF10;M8-9;MGC99577;MRXE;MSTP009;XMRE	M-013647-00	1.52	2.4	0.985
27128	CYTH4	cytohesin 4	CYTH4;CYT4;DJ63G5.1;PSCD4	M-013688-00	1.52	2.4	0.98
57524	CASKIN1	CASK interacting protein 1	CASKIN1;ANKS5A	M-014020-01	1.52	2.4	1.065
23710	GABARAPL1	GABA(A) receptor-associated protein like 1	GABARAPL1;APG8-LIKE;APG8L;ATG8;ATG8B;ATG8L;GEC1	M-014715-01	1.52	2.4	0.825
8614	STC2	stanniocalcin 2	STC2;STC-2;STCRP	M-012616-01	1.52	2.4	1.215
81328	OR4A15	olfactory receptor, family 4, subfamily A, member 15	OR4A15;OR11-118	M-032435-00	1.52	2.4	0.9
10190	TXNDC9	thioredoxin domain containing 9	TXNDC9;APACD;PHLP3	M-012079-00	1.52	2.4	1.03
10412	NSA2	NSA2 ribosome biogenesis homolog (S. cerevisiae)	NSA2;CDK105;HCL-G1;HCLG1;HUSSY29;TINP1;YR-29	M-017043-01	1.52	2.4	0.94
4608	MYBPH	myosin binding protein H	MYBPH	M-019896-01	1.52	2.4	0.945
55506	H2AFY2	H2A histone family, member Y2	H2AFY2;macroH2A2	M-010913-01	1.52	2.4	0.825
64777	RMND5B	required for meiotic nuclear division 5 homolog B (S. cerevisiae)	RMND5B;DKFZp434K0926;FLJ22318	M-016327-00	1.52	2.4	0.975
3939	LDHA	lactate dehydrogenase A	LDHA;GSD11;LDH1;LDHM	M-008201-01	1.53	2.44	1.015
3658	IREB2	iron-responsive element binding protein 2	IREB2;ACO3;FLJ23381;IRP2;IRP2AD	M-022281-01	1.53	2.44	1.015
120103	SLC36A4	solute carrier family 36 (proton/amino acid symporter), member 4	SLC36A4;FLJ38932;PAT4	M-007553-01	1.53	2.44	1.145
8715	NOL4	nucleolar protein 4	NOL4;CT125;NOLP	M-019527-01	1.53	2.44	0.62
55296	TBC1D19	TBC1 domain family, member 19	TBC1D19;FLJ11082	M-020732-01	1.53	2.44	1.045
3543	IGLL1	immunoglobulin lambda-like polypeptide 1	IGLL1;14.1;AGM2;CD179b;IGL1;IGL5;IGLJ14.1;IGLL;IGO;IGVPB;VPREB2	M-011876-01	1.53	2.44	0.99
4154	MBNL1	muscleblind-like (Drosophila)	MBNL1;DKFZp686P06174;EXP;EXP35;EXP40;EXP42;KIAA0428;MBNL	M-014136-01	1.53	2.44	1.05
26682	OR4F4	olfactory receptor, family 4, subfamily F, member 4	OR4F4;OLA-7501;OR4F18	M-032379-00	1.53	2.44	0.9
7499	XG	Xg blood group	XG;MGC118758;MGC118759;MGC118760;MGC118761;PBDX	M-012787-00	1.53	2.44	0.86
55789	DEPDC1B	DEP domain containing 1B	DEPDC1B;BRCC3;FLJ11252;XTP1	M-013830-00	1.53	2.44	0.92
59349	KLHL12	kelch-like 12 (Drosophila)	KLHL12;C3IP1;DKIR;FLJ27152	M-015890-02	1.53	2.44	1.11
79730	NSUN7	NOP2/Sun domain family, member 7	NSUN7;FLJ14001	M-018156-00	1.53	2.44	1.085
84146	ZNF644	zinc finger protein 644	ZNF644;BM-005;KIAA1221;MGC60165;MGC70410;MYP21;NatF;ZEP-2	M-007085-02	1.53	2.44	1.075
5119	CHMP1A	chromatin modifying protein 1A	CHMP1A;CHMP1;KIAA0047;PCOLN3;PRSM1;VPS46-1;VPS46A	M-010339-02	1.53	2.44	0.88
94239	H2AFV	H2A histone family, member V	H2AFV;FLJ26479;H2AV;MGC10170;MGC10831;MGC1947	M-012473-00	1.53	2.44	1.05
10420	TESK2	testis-specific kinase 2	TESK2	M-005044-01	1.54	2.47	0.93
139189	DGKK	diacylglycerol kinase, kappa	DGKK	M-024694-01	1.54	2.47	1.06
340348	TSPAN33	tetraspanin 33	TSPAN33;MGC50844;PEN	M-018311-00	1.54	2.47	0.965
9846	GAB2	GRB2-associated binding protein 2	GAB2;KIAA0571	M-012455-02	1.54	2.47	1.375
1936	EEF1D	eukaryotic translation elongation factor 1 delta (guanine nucleotide exchange protein)	EEF1D;EF-1D;EF1D;FLJ20897;FP1047	M-011648-00	1.54	2.47	0.775
8649	LAMTOR3	late endosomal/lysosomal adaptor, MAPK and MTOR activator 3	LAMTOR3;MAP2K1IP1;MAPBP;MAPKSP1;MP1;PRO0633;Ragulator3	M-003572-02	1.54	2.47	0.82
6092	ROBO2	roundabout, axon guidance receptor, homolog 2 (Drosophila)	ROBO2;KIAA1568;SAX3	M-023273-01	1.54	2.47	1.03
118670	FAM24A	family with sequence similarity 24, member A	FAM24A	M-026382-01	1.54	2.47	1.075
128434	VSTM2L	V-set and transmembrane domain containing 2 like	VSTM2L;C20orf102;dJ1118M15.2	M-015237-01	1.54	2.47	1.12
391112	OR6Y1	olfactory receptor, family 6, subfamily Y, member 1	OR6Y1;OR1-11;OR6Y2	M-027726-00	1.54	2.47	0.81
9274	BCL7C	B-cell CLL/lymphoma 7C	BCL7C	M-017230-00	1.54	2.47	1.095
55111	PLEKHJ1	pleckstrin homology domain containing, family J member 1	PLEKHJ1;FLJ10297;GNRPX	M-021132-01	1.54	2.47	0.895
27436	EML4	echinoderm microtubule associated protein like 4	EML4;C2orf2;DKFZp686P18118;ELP120;EMAP-4;EMAPL4;FLJ10942;FLJ32318;ROPP120	M-008398-00	1.54	2.47	1.21
26050	SLITRK5	SLIT and NTRK-like family, member 5	SLITRK5;FLJ58374;KIAA0918;LRRC11;bA364G4.2	M-021578-00	1.54	2.47	1.12
5346	PLIN1	perilipin 1	PLIN1;FPLD4;PERI;PLIN	M-019595-01	1.54	2.47	0.99
221395	GPR116	G protein-coupled receptor 116	GPR116;DKFZp564O1923;FLJ90640;KIAA0758;KPG_001	M-005537-03	1.54	2.47	1.08
5532	PPP3CB	protein phosphatase 3, catalytic subunit, beta isozyme	PPP3CB;CALNA2;CALNB;CNA2;PP2Bbeta	M-009704-01	1.54	2.47	0.905
64220	STRA6	stimulated by retinoic acid gene 6 homolog (mouse)	STRA6;FLJ12541;MCOPS9	M-016467-00	1.55	2.51	0.945
30061	SLC40A1	solute carrier family 40 (iron-regulated transporter), member 1	SLC40A1;FPN1;HFE4;IREG1;MST079;MTP1;SLC11A3	M-007576-01	1.55	2.51	0.825
54766	BTG4	B-cell translocation gene 4	BTG4;MGC33003;PC3B	M-013364-01	1.55	2.51	0.84
51384	WNT16	wingless-type MMTV integration site family, member 16	WNT16	M-010821-01	1.55	2.51	1.02
80273	GRPEL1	GrpE-like 1, mitochondrial (E. coli)	GRPEL1;FLJ25609;HMGE	M-014603-00	1.55	2.51	1.01
8358	HIST1H3B	histone cluster 1, H3b	HIST1H3B;H3/l;H3FL	M-006475-00	1.55	2.51	0.99
4010	LMX1B	LIM homeobox transcription factor 1, beta	LMX1B;LMX1.2;MGC138325;MGC142051;NPS1	M-012586-00	1.55	2.51	1.12
84281	C2orf88	chromosome 2 open reading frame 88	C2orf88;MGC13057	M-014854-02	1.55	2.51	0.79
9455	HOMER2	homer homolog 2 (Drosophila)	HOMER2;ACPD;CPD;HOMER-2;VESL-2	M-019867-00	1.55	2.51	1.265
2044	EPHA5	EPH receptor A5	EPHA5;CEK7;EHK1;HEK7;TYRO4	M-005315-03	1.56	2.55	1.055
1407	CRY1	cryptochrome 1 (photolyase-like)	CRY1;PHLL1	M-015421-00	1.56	2.55	1.18
2820	GPD2	glycerol-3-phosphate dehydrogenase 2 (mitochondrial)	GPD2;GDH2;GPDM;mGPDH	M-009843-02	1.56	2.55	0.87
5174	PDZK1	PDZ domain containing 1	PDZK1;CAP70;CLAMP;NHERF-3;NHERF3;PDZD1	M-010615-03	1.56	2.55	1.115
79642	ARSJ	arylsulfatase family, member J	ARSJ;FLJ23548	M-009048-02	1.56	2.55	1.08
10633	RASL10A	RAS-like, family 10, member A	RASL10A;RRP22	M-009557-00	1.56	2.55	1.08
54205	CYCS	cytochrome c, somatic	CYCS;CYC;HCS;THC4	M-017355-00	1.56	2.55	1.03
10585	POMT1	protein-O-mannosyltransferase 1	POMT1;FLJ37239;LGMD2K;MDDGA1;MDDGB1;MDDGC1;RT	M-016499-02	1.56	2.55	1.155
8312	AXIN1	axin 1	AXIN1;AXIN;MGC52315;PPP1R49	M-009625-01	1.56	2.55	1.08
4053	LTBP2	latent transforming growth factor beta binding protein 2	LTBP2;C14orf141;GLC3D;LTBP3;MSTP031	M-011078-00	1.56	2.55	1.135
259215	LY6G6F	lymphocyte antigen 6 complex, locus G6F	LY6G6F;C6orf21;G6f;LY6G6D;NG32	M-032364-00	1.56	2.55	1.06
5937	RBMS1	RNA binding motif, single stranded interacting protein 1	RBMS1;C2orf12;DKFZp564H0764;HCC-4;MGC15146;MGC3331;MGC70597;MGC97258;MGC97270;MGC97282;MGC99543;MSSP;MSSP-1;MSSP-2;MSSP-3;SCR2;YC1	M-011377-00	1.56	2.55	1.02
9853	RUSC2	RUN and SH3 domain containing 2	RUSC2;Iporin;KIAA0375	M-026133-01	1.56	2.55	1.195
6293	VPS52	vacuolar protein sorting 52 homolog (S. cerevisiae)	VPS52;ARE1;DKFZp547I194;RP5-1033B10;SAC2;SACM2L;dJ1033B10.5	M-011806-01	1.56	2.55	0.925
10636	RGS14	regulator of G-protein signaling 14	RGS14	M-008826-01	1.56	2.55	1.065
56850	GRIPAP1	GRIP1 associated protein 1	GRIPAP1;DKFZp434P0630;GRASP-1;KIAA1167;MGC126593;MGC126595	M-032230-01	1.56	2.55	0.82
10250	SRRM1	serine/arginine repetitive matrix 1	SRRM1;160-KD;MGC39488;POP101;SRM160	M-020041-01	1.56	2.55	0.725
91614	DEPDC7	DEP domain containing 7	DEPDC7;TR2;dJ85M6.4	M-016878-01	1.56	2.55	0.92
54414	SIAE	sialic acid acetylesterase	SIAE;AIS6;CSE-C;CSEC;LSE;MGC87009;YSG2	M-013751-00	1.56	2.55	1.105
57824	HMHB1	histocompatibility (minor) HB-1	HMHB1;HB-1;HLA-HB1	M-014005-00	1.56	2.55	0.8
63974	NEUROD6	neurogenic differentiation 6	NEUROD6;Atoh2;MATH2;Math-2;NEX1M;bHLHa2	M-008708-00	1.57	2.59	1.145
91151	TIGD7	tigger transposable element derived 7	TIGD7;FLJ98002;FLJ99447;Sancho	M-017443-00	1.57	2.59	1.08
114785	MBD6	methyl-CpG binding domain protein 6	MBD6;KIAA1887	M-015157-00	1.57	2.59	0.9
57758	SCUBE2	signal peptide, CUB domain, EGF-like 2	SCUBE2;CEGB1;CEGF1;CEGP1;FLJ16792;FLJ35234;MGC133057	M-003642-01	1.57	2.59	0.815
11230	PRAF2	PRA1 domain family, member 2	PRAF2;FLJ57916	M-019671-01	1.57	2.59	1.04
84467	FBN3	fibrillin 3	FBN3;KIAA1776	M-018619-01	1.57	2.59	0.865
390168	OR5M1	olfactory receptor, family 5, subfamily M, member 1	OR5M1;OR11-208;OST050	M-029890-01	1.57	2.59	1.1
54922	RASIP1	Ras interacting protein 1	RASIP1;FLJ20401;RAIN	M-020794-00	1.57	2.59	0.795
346517	OR6V1	olfactory receptor, family 6, subfamily V, member 1	OR6V1;GPR138	M-032315-00	1.57	2.59	0.99
11218	DDX20	DEAD (Asp-Glu-Ala-Asp) box polypeptide 20	DDX20;DKFZp434H052;DP103;GEMIN3	M-013472-00	1.58	2.62	0.965
200844	C3orf67	chromosome 3 open reading frame 67	C3orf67;FLJ42117;FLJ42930;MGC48416	M-027219-01	1.58	2.62	0.92
55959	SULF2	sulfatase 2	SULF2;DKFZp313E091;FLJ44488;FLJ90554;HSULF-2;KIAA1247;MGC126411	M-006642-00	1.58	2.62	0.985
51	ACOX1	acyl-CoA oxidase 1, palmitoyl	ACOX1;ACOX;MGC1198;PALMCOX;SCOX	M-005074-02	1.58	2.62	1.265
4254	KITLG	KIT ligand	KITLG;DKFZp686F2250;FPH2;KL-1;Kitl;MGF;SCF;SF;SHEP7;kit-ligand	M-011184-01	1.58	2.62	0.86
147948	ZNF582	zinc finger protein 582	ZNF582;FLJ30927	M-015751-01	1.58	2.62	0.94
9535	GMFG	glia maturation factor, gamma	GMFG;GMF-GAMMA;MGC126867	M-019878-01	1.58	2.62	1.09
259234	DSCR10	Down syndrome critical region gene 10 (non-protein coding)	DSCR10	M-017052-01	1.58	2.62	1.205
4246	SCGB2A1	secretoglobin, family 2A, member 1	SCGB2A1;LPHC;MGB2;MGC71973;UGB3	M-019606-01	1.58	2.62	1.16
340596	LHFPL1	lipoma HMGIC fusion partner-like 1	LHFPL1;MGC118798;MGC118800;MGC118801	M-021418-01	1.58	2.62	0.945
54206	ERRFI1	ERBB receptor feedback inhibitor 1	ERRFI1;GENE-33;MIG-6;MIG6;RALT	M-017016-01	1.58	2.62	1.1
399665	FAM102A	family with sequence similarity 102, member A	FAM102A;C9orf132;EEIG1;MGC50853;bA203J24.7	M-027353-01	1.58	2.62	0.945
2168	FABP1	fatty acid binding protein 1, liver	FABP1;FABPL;L-FABP	M-008678-00	1.58	2.62	0.88
57447	NDRG2	NDRG family member 2	NDRG2;DKFZp781G1938;FLJ25522;KIAA1248;SYLD	M-013858-00	1.58	2.62	0.885
10858	CYP46A1	cytochrome P450, family 46, subfamily A, polypeptide 1	CYP46A1;CP46;CYP46	M-009292-00	1.59	2.66	0.68
399512	SLC25A35	solute carrier family 25, member 35	SLC25A35;FLJ40217;MGC120446;MGC120448	M-031743-01	1.59	2.66	1.045
219429	OR4C11	olfactory receptor, family 4, subfamily C, member 11	OR4C11;OR11-136;OR4C11P	M-026614-03	1.59	2.66	1.35
375449	MAST4	microtubule associated serine/threonine kinase family member 4	MAST4;DKFZp686E18148;DKFZp686N1467;FLJ16540;FLJ33039;KIAA0303	M-031608-01	1.6	2.7	0.78
10467	ZNHIT1	zinc finger, HIT-type containing 1	ZNHIT1;CG1I;ZNFN4A1	M-009688-02	1.6	2.7	0.68
2187	FANCB	Fanconi anemia, complementation group B	FANCB;FA2;FAAP90;FAAP95;FAB;FACB	M-016941-01	1.6	2.7	0.54
1582	CYP8B1	cytochrome P450, family 8, subfamily B, polypeptide 1	CYP8B1;CP8B;CYP12;FLJ17826	M-009043-00	1.6	2.7	1.215
8509	NDST2	N-deacetylase/N-sulfotransferase (heparan glucosaminyl) 2	NDST2;HSST2;MGC129697;MGC129705;NST2	M-008757-00	1.6	2.7	0.905
4994	OR3A1	olfactory receptor, family 3, subfamily A, member 1	OR3A1;OLFRA03;OR17-40;OR17-82;OR40	M-009039-00	1.6	2.7	1.07
22884	WDR37	WD repeat domain 37	WDR37;FLJ40354;KIAA0982;RP11-529L18.2	M-020390-01	1.6	2.7	1.04
10782	ZNF274	zinc finger protein 274	ZNF274;DKFZp686K08243;FLJ37843;HFB101;ZF2;ZKSCAN19	M-013359-00	1.6	2.7	1.035
991	CDC20	cell division cycle 20 homolog (S. cerevisiae)	CDC20;CDC20A;MGC102824;bA276H19.3;p55CDC	M-003225-05	1.6	2.7	0.975
389058	SP5	Sp5 transcription factor	SP5	M-027991-01	1.6	2.7	1
129831	RBM45	RNA binding motif protein 45	RBM45;DRB1;FLJ44612;MGC42237	M-016718-01	1.6	2.7	1.04
9595	CYTIP	cytohesin 1 interacting protein	CYTIP;B3-1;CASP;CYBR;CYTHIP;HE;PSCDBP	M-013414-00	1.6	2.7	0.915
3973	LHCGR	luteinizing hormone/choriogonadotropin receptor	LHCGR;FLJ41504;HHG;LCGR;LGR2;LH/CG-R;LH/CGR;LHR;LHRHR;LSH-R;ULG5	M-003681-02	1.6	2.7	0.97
832	CAPZB	capping protein (actin filament) muscle Z-line, beta	CAPZB;CAPB;CAPPB;CAPZ;DKFZp686K0524;FLJ12274;FLJ44693;MGC104401;MGC129749;MGC129750	M-011990-01	1.6	2.7	0.97
57704	GBA2	glucosidase, beta (bile acid) 2	GBA2;DKFZp762K054;KIAA1605;MGC16895	M-009375-00	1.61	2.74	0.885
10209	EIF1	eukaryotic translation initiation factor 1	EIF1;A121;EIF-1;EIF1A;ISO1;SUI1	M-015804-01	1.61	2.74	1.165
395	ARHGAP6	Rho GTPase activating protein 6	ARHGAP6;RHOGAP6;RHOGAPX-1	M-009304-01	1.61	2.74	0.915
407738	FAM19A1	family with sequence similarity 19 (chemokine (C-C motif)-like), member A1	FAM19A1;TAFA-1;TAFA1	M-032552-01	1.61	2.74	0.99
55329	MNS1	meiosis-specific nuclear structural 1	MNS1;FLJ11222;FLJ26051	M-021209-00	1.61	2.74	1.06
197342	EME2	essential meiotic endonuclease 1 homolog 2 (S. pombe)	EME2;FLJ00151;SLX2B;gs125	M-032783-01	1.61	2.74	0.75
239	ALOX12	arachidonate 12-lipoxygenase	ALOX12;12-LOX;12S-LOX;LOG12	M-004558-01	1.62	2.77	1.18
10589	DRAP1	DR1-associated protein 1 (negative cofactor 2 alpha)	DRAP1;NC2-alpha	M-008974-01	1.62	2.77	0.97
84869	CBR4	carbonyl reductase 4	CBR4;FLJ14431;SDR45C1	M-008420-02	1.62	2.77	0.81
4683	NBN	nibrin	NBN;AT-V1;AT-V2;ATV;FLJ10155;MGC87362;NBS;NBS1;P95	M-009641-02	1.62	2.77	1.135
3563	IL3RA	interleukin 3 receptor, alpha (low affinity)	IL3RA;CD123;IL3R;IL3RAY;IL3RX;IL3RY;MGC34174;hIL-3Ra	M-007988-01	1.62	2.77	1.1
4651	MYO10	myosin X	MYO10;FLJ10639;FLJ21066;FLJ22268;FLJ43256;KIAA0799;MGC131988	M-007217-01	1.62	2.77	0.965
6676	SPAG4	sperm associated antigen 4	SPAG4;CT127;SUN4	M-011397-00	1.62	2.77	1.035
286205	SCAI	suppressor of cancer cell invasion	SCAI;C9orf126;FLJ11758;FLJ36664;MGC120525;MGC120526;MGC120528;NET40	M-018050-02	1.62	2.77	1.08
165324	UBXN2A	UBX domain protein 2A	UBXN2A;MGC138202;UBXD4	M-019140-02	1.62	2.77	0.925
401251	C6orf26	chromosome 6 open reading frame 26	C6orf26;DKFZp434C1615;NG23	M-035119-00	1.62	2.77	0.885
4635	MYL4	myosin, light chain 4, alkali; atrial, embryonic	MYL4;ALC1;AMLC;GT1	M-011738-00	1.62	2.77	1.125
83959	SLC4A11	solute carrier family 4, sodium borate transporter, member 11	SLC4A11;BTR1;CHED2;MGC126418;MGC126419;NABC1;dJ794I6.2	M-007581-01	1.62	2.77	0.965
219469	OR8H1	olfactory receptor, family 8, subfamily H, member 1	OR8H1;OR11-180	M-026630-00	1.62	2.77	1.205
150084	IGSF5	immunoglobulin superfamily, member 5	IGSF5;GSF5;JAM4	M-024368-01	1.62	2.77	1
9811	CTIF	CBP80/20-dependent translation initiation factor	CTIF;Gm672;KIAA0427	M-021020-01	1.62	2.77	1.045
85301	COL27A1	collagen, type XXVII, alpha 1	COL27A1;FLJ11895;KIAA1870;MGC11337	M-018800-00	1.62	2.77	1.15
280657	SSX6	synovial sarcoma, X breakpoint 6 (pseudogene)	SSX6;SSXP2;dJ54B20.1;psiSSX2	M-017420-00	1.62	2.77	1.15
51491	NOP16	NOP16 nucleolar protein homolog (yeast)	NOP16;HSPC111;HSPC185	M-016096-01	1.62	2.77	0.835
10154	PLXNC1	plexin C1	PLXNC1;CD232;PLXN-C1;VESPR	M-007753-01	1.62	2.77	1.2
140290	TCP10L	t-complex 10 (mouse)-like	TCP10L;C21orf77;FLJ10932;MGC34297;TCP10A-2	M-015903-01	1.62	2.77	1.12
26751	SH3YL1	SH3 domain containing, Ysc84-like 1 (S. cerevisiae)	SH3YL1;DKFZp586F1318;FLJ39121;RAY	M-020542-01	1.62	2.77	1.01
84271	POLDIP3	polymerase (DNA-directed), delta interacting protein 3	POLDIP3;KIAA1649;PDIP46;SKAR	M-019036-00	1.62	2.77	0.92
79101	TAF1D	TATA box binding protein (TBP)-associated factor, RNA polymerase I, D, 41kDa	TAF1D;FLJ23363;FLJ32621;FLJ46181;JOSD3;MGC5306;RAFI41;TAF(I)41;TAFI41	M-014314-01	1.62	2.77	0.675
6037	RNASE3	ribonuclease, RNase A family, 3	RNASE3;ECP;RNS3	M-012652-00	1.63	2.81	0.985
56980	PRDM10	PR domain containing 10	PRDM10;KIAA1231;MGC131802;PFM7	M-007029-00	1.63	2.81	1.06
666	BOK	BCL2-related ovarian killer	BOK;BCL2L9;BOKL;MGC4631	M-004394-00	1.63	2.81	1.46
1964	EIF1AX	eukaryotic translation initiation factor 1A, X-linked	EIF1AX;EIF1A;EIF1AP1;EIF4C;eIF-1A;eIF-4C	M-011262-02	1.63	2.81	1.045
3746	KCNC1	potassium voltage-gated channel, Shaw-related subfamily, member 1	KCNC1;FLJ41162;FLJ42249;FLJ43491;KV3.1;KV4;MGC129855;NGK2	M-006220-03	1.64	2.85	0.94
51506	UFC1	ubiquitin-fold modifier conjugating enzyme 1	UFC1;HSPC155	M-020623-01	1.64	2.85	1.015
148932	MOB3C	MOB kinase activator 3C	MOB3C;MGC26743;MOB1E;MOBKL2C	M-016073-01	1.64	2.85	1.065
3081	HGD	homogentisate 1,2-dioxygenase	HGD;AKU;FLJ94126;HGO	M-009823-02	1.64	2.85	1.17
9628	RGS6	regulator of G-protein signaling 6	RGS6;DKFZp313G1241;FLJ43552;GAP;MGC142132	M-019082-01	1.64	2.85	1.245
7436	VLDLR	very low density lipoprotein receptor	VLDLR;CARMQ1;CHRMQ1;FLJ35024;VLDLRCH	M-003721-02	1.64	2.85	0.835
55454	CSGALNACT2	chondroitin sulfate N-acetylgalactosaminyltransferase 2	CSGALNACT2;CHGN2;DKFZp686H13226;FLJ43310;GALNACT-2;GALNACT2;MGC40204	M-015941-00	1.64	2.85	1.045
377841	ENTPD8	ectonucleoside triphosphate diphosphohydrolase 8	ENTPD8;GLSR2492;NTPDase-8;UNQ2492	M-027275-02	1.64	2.85	0.93
22869	ZNF510	zinc finger protein 510	ZNF510;KIAA0972;MGC33740	M-020424-01	1.64	2.85	0.81
339977	LRRC66	leucine rich repeat containing 66	LRRC66	M-024136-01	1.64	2.85	0.825
414061	DNAJB3	DnaJ (Hsp40) homolog, subfamily B, member 3	DNAJB3;HCG3;MGC26879	M-032304-01	1.64	2.85	0.89
132864	CPEB2	cytoplasmic polyadenylation element binding protein 2	CPEB2;CPE-BP2;CPEB-2;MGC119575;MGC119576;MGC119577;hCPEB-2	M-019170-00	1.64	2.85	0.99
159371	SLC35G1	solute carrier family 35, member G1	SLC35G1;C10orf60;FLJ33990;TMEM20	M-016496-00	1.64	2.85	0.845
6638	SNRPN	small nuclear ribonucleoprotein polypeptide N	SNRPN;DKFZp686C0927;DKFZp686M12165;DKFZp761I1912;DKFZp762N022;FLJ33569;FLJ36996;FLJ39265;HCERN3;MGC29886;PWCR;RT-LI;SM-D;SMN;SNRNP-N;SNURF-SNRPN;sm-N	M-011776-02	1.64	2.85	1.44
7105	TSPAN6	tetraspanin 6	TSPAN6;T245;TM4SF6;TSPAN-6	M-010624-02	1.64	2.85	1.1
10562	OLFM4	olfactomedin 4	OLFM4;GC1;GW112;KIAA4294;OLM4;OlfD;UNQ362;bA209J19.1;hGC-1;hOLfD	M-012224-01	1.64	2.85	0.87
29083	GTPBP8	GTP-binding protein 8 (putative)	GTPBP8;HSPC135	M-020699-01	1.64	2.85	1.175
30834	ZNRD1	zinc ribbon domain containing 1	ZNRD1;HTEX-6;MGC13376;Rpa12;TEX6;hZR14;tctex-6	M-017359-00	1.65	2.89	0.89
51564	HDAC7	histone deacetylase 7	HDAC7;DKFZp586J0917;FLJ99588;HD7A;HDAC7A	M-009330-02	1.65	2.89	0.94
23316	CUX2	cut-like homeobox 2	CUX2;CDP2;CUTL2	M-027122-01	1.65	2.89	1.045
28966	SNX24	sorting nexin 24	SNX24;PRO1284	M-020568-00	1.66	2.92	0.915
135935	NOBOX	NOBOX oogenesis homeobox	NOBOX;OG-2;OG2;OG2X;POF5;TCAG_12042	M-025392-01	1.66	2.92	1.06
171177	RHOV	ras homolog gene family, member V	RHOV;ARHV;CHP;WRCH2	M-006374-02	1.66	2.92	0.855
56938	ARNTL2	aryl hydrocarbon receptor nuclear translocator-like 2	ARNTL2;BMAL2;CLIF;MGC149671;MGC149672;MOP9;PASD9;bHLHe6	M-009284-01	1.66	2.92	0.835
2020	EN2	engrailed homeobox 2	EN2	M-011267-01	1.66	2.92	1.08
285753	CEP57L1	centrosomal protein 57kDa-like 1	CEP57L1;C6orf182;MGC21731;MGC70837;bA487F23.2;cep57R	M-018100-01	1.66	2.92	1.085
26648	OR7E24	olfactory receptor, family 7, subfamily E, member 24	OR7E24;HSHT2;OR19-8;OR7E24P;OR7E24Q	M-181829-00	1.66	2.92	0.87
79183	TTPAL	tocopherol (alpha) transfer protein-like	TTPAL;C20orf121;DKFZp686E0870;MGC2470	M-014340-01	1.66	2.92	0.965
10813	UTP14A	UTP14, U3 small nucleolar ribonucleoprotein, homolog A (yeast)	UTP14A;FLJ37089;KIAA0266;NYCO16;SDCCAG16;dJ537K23.3	M-016395-01	1.66	2.92	0.965
387695	C10orf99	chromosome 10 open reading frame 99	C10orf99;FLJ21763;UNQ1833	M-032051-01	1.66	2.92	0.78
10948	STARD3	StAR-related lipid transfer (START) domain containing 3	STARD3;CAB1;FLJ41370;MLN64;es64	M-017665-00	1.66	2.92	1.02
56917	MEIS3	Meis homeobox 3	MEIS3;DKFZp547H236;MRG2	M-023769-01	1.66	2.92	0.915
64224	HERPUD2	HERPUD family member 2	HERPUD2;FLJ22313;FLJ31032	M-018276-00	1.66	2.92	0.96
6578	SLCO2A1	solute carrier organic anion transporter family, member 2A1	SLCO2A1;MATR1;OATP2A1;PGT;SLC21A2	M-007438-00	1.67	2.96	1.1
9630	GNA14	guanine nucleotide binding protein (G protein), alpha 14	GNA14	M-008561-00	1.67	2.96	1.17
64094	SMOC2	SPARC related modular calcium binding 2	SMOC2;MST117;MSTP117;MSTP140;SMAP2;bA270C4A.1;bA37D8.1;dJ421D16.1	M-013886-00	1.67	2.96	0.995
125111	GJD3	gap junction protein, delta 3, 31.9kDa	GJD3;CX31.9;Cx30.2;GJA11;GJC1	M-016720-01	1.67	2.96	1.175
6741	SSB	Sjogren syndrome antigen B (autoantigen La)	SSB;LARP3;La	M-006877-01	1.67	2.96	0.73
56113	PCDHGA2	protocadherin gamma subfamily A, 2	PCDHGA2;PCDH-GAMMA-A2	M-013276-01	1.67	2.96	0.905
1160	CKMT2	creatine kinase, mitochondrial 2 (sarcomeric)	CKMT2;SMTCK	M-006709-01	1.68	3	0.83
3052	HCCS	holocytochrome c synthase	HCCS;CCHL;DKFZp779I1858;MCOPS7	M-009226-01	1.68	3	0.985
3178	HNRNPA1	heterogeneous nuclear ribonucleoprotein A1	HNRNPA1;HNRPA1;HNRPA1L3;MGC102835;hnRNP A1;hnRNP-A1	M-008221-02	1.68	3	1.01
347148	QRFP	pyroglutamylated RFamide peptide	QRFP;26RFa;MGC119794;P518	M-031843-00	1.68	3	1.155
51439	FAM8A1	family with sequence similarity 8, member A1	FAM8A1;AHCP;FLJ23721	M-021014-00	1.68	3	0.995
6710	SPTB	spectrin, beta, erythrocytic	SPTB;EL3;HS2;HSPTB1;SPH2	M-017692-01	1.68	3	1.13
3208	HPCA	hippocalcin	HPCA;BDR2	M-017429-01	1.68	3	0.965
29062	WDR91	WD repeat domain 91	WDR91	M-020659-00	1.68	3	1.09
23353	SUN1	Sad1 and UNC84 domain containing 1	SUN1;FLJ12407;KIAA0810;MGC176649;UNC84A	M-025277-01	1.68	3	0.85
81469	OR2G3	olfactory receptor, family 2, subfamily G, member 3	OR2G3;OR1-33	M-027633-00	1.68	3	0.84
3770	KCNJ14	potassium inwardly-rectifying channel, subfamily J, member 14	KCNJ14;IRK4;KIAA1942;KIR2.4;MGC46111	M-006244-00	1.69	3.04	1.04
4708	NDUFB2	NADH dehydrogenase (ubiquinone) 1 beta subcomplex, 2, 8kDa	NDUFB2;AGGG;CI-AGGG;MGC70788	M-019202-02	1.69	3.04	0.945
22829	NLGN4Y	neuroligin 4, Y-linked	NLGN4Y;KIAA0951	M-008441-01	1.69	3.04	1.14
7003	TEAD1	TEA domain family member 1 (SV40 transcriptional enhancer factor)	TEAD1;AA;FLJ17970;NTEF-1;REF1;TCF-13;TCF13;TEAD-1;TEF-1	M-012603-01	1.69	3.04	1.075
22990	PCNX	pecanex homolog (Drosophila)	PCNX;FLJ23409;FLJ45663;KIAA0805;KIAA0995;PCNXL1	M-014158-01	1.69	3.04	0.59
641339	ZNF674	zinc finger protein 674	ZNF674;DKFZp686H0940;MRX92;ZNF673B	M-035168-00	1.69	3.04	0.835
83475	DOHH	deoxyhypusine hydroxylase/monooxygenase	DOHH;HLRC1;MGC4293;hDOHH	M-014712-01	1.7	3.07	0.905
55665	URGCP	upregulator of cell proliferation	URGCP;DKFZp666G166;DKFZp686O0457;URG4	M-017108-01	1.7	3.07	1.17
8671	SLC4A4	solute carrier family 4, sodium bicarbonate cotransporter, member 4	SLC4A4;DKFZp781H1314;HNBC1;KNBC;NBC1;NBC2;SLC4A5;hhNMC;pNBC	M-007584-01	1.7	3.07	1.015
51378	ANGPT4	angiopoietin 4	ANGPT4;AGP4;ANG-3;ANG4;MGC138181;MGC138183	M-007803-01	1.7	3.07	1.025
340385	ZNF517	zinc finger protein 517	ZNF517	M-025859-01	1.7	3.07	1.09
94026	POM121L2	POM121 membrane glycoprotein-like 2	POM121L2;POM121-L;POM121L	M-032723-01	1.7	3.07	1.09
26157	GIMAP2	GTPase, IMAP family member 2	GIMAP2;DKFZp586D0824;HIMAP2;IMAP2;MGC24275	M-013032-00	1.7	3.07	1.135
441376	C8orf85	chromosome 8 open reading frame 85	C8orf85;AARD	M-034176-01	1.7	3.07	0.77
56158	TEX12	testis expressed 12	TEX12	M-013487-01	1.7	3.07	0.915
152586	LOC152586	glycosyltransferase 54 domain-containing protein	LOC152586;MGC43429	M-024047-02	1.7	3.07	0.89
132946	ARL9	ADP-ribosylation factor-like 9	ARL9	M-032747-02	1.7	3.07	1.035
5004	ORM1	orosomucoid 1	ORM1;AGP-A;AGP1;ORM	M-008250-00	1.7	3.07	1.145
7920	ABHD16A	abhydrolase domain containing 16A	ABHD16A;BAT5;D6S82E;NG26;PP199	M-013106-02	1.71	3.11	0.93
196792	FAM24B	family with sequence similarity 24, member B	FAM24B;DKFZp667I0323;MGC45962	M-015799-01	1.71	3.11	0.925
7133	TNFRSF1B	tumor necrosis factor receptor superfamily, member 1B	TNFRSF1B;CD120b;TBPII;TNF-R-II;TNF-R75;TNFBR;TNFR1B;TNFR2;TNFR80;p75;p75TNFR	M-003934-00	1.71	3.11	1.16
4763	NF1	neurofibromin 1	NF1;DKFZp686J1293;FLJ21220;NFNS;VRNF;WSS	M-003916-03	1.71	3.11	1.18
1836	SLC26A2	solute carrier family 26 (sulfate transporter), member 2	SLC26A2;D5S1708;DTD;DTDST;EDM4;MST153;MSTP157	M-007491-02	1.71	3.11	0.795
54478	FAM64A	family with sequence similarity 64, member A	FAM64A;FLJ10156;FLJ10491;RCS1	M-021179-01	1.71	3.11	0.625
80778	ZNF34	zinc finger protein 34	ZNF34;KOX32;MGC10520	M-018566-01	1.71	3.11	0.955
254786	OR6C3	olfactory receptor, family 6, subfamily C, member 3	OR6C3;OST709	M-027001-00	1.71	3.11	1.01
4673	NAP1L1	nucleosome assembly protein 1-like 1	NAP1L1;FLJ16112;MGC23410;MGC8688;NAP1;NAP1L;NRP	M-017274-01	1.71	3.11	0.875
1654	DDX3X	DEAD (Asp-Glu-Ala-Asp) box polypeptide 3, X-linked	DDX3X;DBX;DDX14;DDX3;HLP2	M-006874-01	1.72	3.15	1.15
79598	CEP97	centrosomal protein 97kDa	CEP97;2810403B08Rik;FLJ23047;FLJ26462;LRRIQ2	M-018133-01	1.72	3.15	1.145
200634	KRTCAP3	keratinocyte associated protein 3	KRTCAP3;KCP3;MGC126736;MGC126738;MRV222;PRO9898	M-017757-00	1.72	3.15	1.095
58499	ZNF462	zinc finger protein 462	ZNF462;DKFZp686B2325;DKFZp762N2316;FLJ14960;FLJ45904;KIAA1803;Zfp462	M-018036-01	1.73	3.19	0.87
10178	ODZ1	odz, odd Oz/ten-m homolog 1 (Drosophila)	ODZ1;ODZ3;TEN-M1;TNM;TNM1	M-020639-01	1.73	3.19	0.85
84225	ZMYND15	zinc finger, MYND-type containing 15	ZMYND15;DKFZp434N127	M-014826-00	1.73	3.19	0.6
919	CD247	CD247 molecule	CD247;CD3-ZETA;CD3H;CD3Q;CD3Z;T3Z;TCRZ	M-004257-01	1.74	3.22	0.775
5228	PGF	placental growth factor	PGF;D12S1900;PGFL;PLGF;PlGF-2;SHGC-10760	M-016246-01	1.74	3.22	1.075
2115	ETV1	ets variant 1	ETV1;DKFZp781L0674;ER81;MGC104699;MGC120533;MGC120534	M-003801-03	1.74	3.22	1.035
57062	DDX24	DEAD (Asp-Glu-Ala-Asp) box polypeptide 24	DDX24	M-010397-01	1.74	3.22	1.15
64101	LRRC4	leucine rich repeat containing 4	LRRC4;MGC133342;MGC133343;NGL-2	M-013887-01	1.74	3.22	0.995
92400	RBM18	RNA binding motif protein 18	RBM18;MGC2734	M-015074-00	1.74	3.22	1.04
9467	SH3BP5	SH3-domain binding protein 5 (BTK-associated)	SH3BP5;SAB	M-019869-01	1.74	3.22	1.08
11118	BTN3A2	butyrophilin, subfamily 3, member A2	BTN3A2;BT3.2;BT3.3;BTF4;FLJ40011	M-019161-01	1.74	3.22	1.135
51141	INSIG2	insulin induced gene 2	INSIG2;MGC26273	M-021039-00	1.74	3.22	0.875
327657	SERPINA9	serpin peptidase inhibitor, clade A (alpha-1 antiproteinase, antitrypsin), member 9	SERPINA9;GCET1;MGC131906;SERPINA11;SERPINA11b	M-017947-01	1.75	3.26	1.08
119392	SFR1	SWI5-dependent recombination repair 1	SFR1;C10orf78;FLJ41960;MEI5;MEIR5;bA373N18.1	M-015697-01	1.75	3.26	0.79
414236	C10orf55	chromosome 10 open reading frame 55	C10orf55;bA417O11.3	M-032331-00	1.75	3.26	0.88
84747	UNC119B	unc-119 homolog B (C. elegans)	UNC119B;MGC5139;POC7B	M-035010-00	1.75	3.26	0.81
126006	PCP2	Purkinje cell protein 2	PCP2;DKFZp686M0187;FLJ27345;GPSM4;L7;MGC41903	M-024078-01	1.75	3.26	1.155
56948	SDR39U1	short chain dehydrogenase/reductase family 39U, member 1	SDR39U1;C14orf124;HCDI	M-020322-01	1.75	3.26	0.92
337975	KRTAP20-1	keratin associated protein 20-1	KRTAP20-1;KAP20.1	M-018605-00	1.75	3.26	1.055
54801	HAUS6	HAUS augmin-like complex, subunit 6	HAUS6;Dgt6;FAM29A;MGC102696;MGC138798;MGC138799	M-018372-00	1.75	3.26	1
6348	CCL3	chemokine (C-C motif) ligand 3	CCL3;G0S19-1;LD78ALPHA;MIP-1-alpha;MIP1A;SCYA3	M-007841-03	1.75	3.26	0.93
3451	IFNA17	interferon, alpha 17	IFNA17;IFN-alphaI;IFNA;INFA;LEIF2C1	M-014147-00	1.75	3.26	1.225
392509	ARL13A	ADP-ribosylation factor-like 13A	ARL13A;ARL13;dJ341D10.2	M-031561-01	1.75	3.26	1.025
10659	CELF2	CUGBP, Elav-like family member 2	CELF2;BRUNOL3;CUGBP2;ETR-3;ETR3;NAPOR	M-012741-01	1.76	3.3	1.085
6515	SLC2A3	solute carrier family 2 (facilitated glucose transporter), member 3	SLC2A3;FLJ90380;GLUT3	M-007516-01	1.77	3.33	1.055
8703	B4GALT3	UDP-Gal:betaGlcNAc beta 1,4- galactosyltransferase, polypeptide 3	B4GALT3;beta4Gal-T3	M-011517-00	1.77	3.33	0.885
2782	GNB1	guanine nucleotide binding protein (G protein), beta polypeptide 1	GNB1	M-017242-00	1.77	3.33	1.06
26253	CLEC4E	C-type lectin domain family 4, member E	CLEC4E;CLECSF9;MINCLE	M-021374-02	1.77	3.33	0.91
391107	OR10K2	olfactory receptor, family 10, subfamily K, member 2	OR10K2;OR1-4	M-032413-00	1.77	3.33	0.935
200035	NUDT17	nudix (nucleoside diphosphate linked moiety X)-type motif 17	NUDT17;FLJ34433	M-032785-01	1.77	3.33	0.84
353091	RAET1G	retinoic acid early transcript 1G	RAET1G;ULBP5	M-032643-01	1.77	3.33	1.02
84885	ZDHHC12	zinc finger, DHHC-type containing 12	ZDHHC12;FLJ14524;MGC13153;MGC54050;ZNF400	M-016296-00	1.77	3.33	0.975
10432	RBM14	RNA binding motif protein 14	RBM14;COAA;DKFZp779J0927;MGC15912;MGC31756;PSP2;SIP;SYTIP1;TMEM137	M-020144-01	1.77	3.33	1.03
56892	C8orf4	chromosome 8 open reading frame 4	C8orf4;MGC22806;TC-1;TC1	M-015557-01	1.77	3.33	1.09
55219	TMEM57	transmembrane protein 57	TMEM57;FLJ10747;FLJ23007;MACOILIN	M-018145-02	1.78	3.37	0.765
57109	REXO4	REX4, RNA exonuclease 4 homolog (S. cerevisiae)	REXO4;REX4;XPMC2;XPMC2H	M-021264-01	1.79	3.41	0.705
54106	TLR9	toll-like receptor 9	TLR9;CD289	M-004066-01	1.79	3.41	0.91
26505	CNNM3	cyclin M3	CNNM3;ACDP3;DKFZp434I1016;FLJ20018	M-019438-01	1.79	3.41	1.055
6445	SGCG	sarcoglycan, gamma (35kDa dystrophin-associated glycoprotein)	SGCG;A4;DAGA4;DMDA;DMDA1;LGMD2C;MAM;MGC130048;SCARMD2;SCG3;TYPE	M-011075-00	1.79	3.41	1.325
162466	PHOSPHO1	phosphatase, orphan 1	PHOSPHO1	M-018421-01	1.79	3.41	1.125
81532	MOB2	MOB kinase activator 2	MOB2;HCCA2	M-019362-01	1.79	3.41	1.125
57798	GATAD1	GATA zinc finger domain containing 1	GATAD1;FLJ22489;FLJ40695;ODAG;RG083M05.2	M-016602-02	1.79	3.41	1.14
6618	SNAPC2	small nuclear RNA activating complex, polypeptide 2, 45kDa	SNAPC2;PTFDELTA;SNAP45	M-019579-01	1.8	3.45	1.035
4199	ME1	malic enzyme 1, NADP(+)-dependent, cytosolic	ME1;HUMNDME;MES	M-009348-02	1.8	3.45	1.14
1555	CYP2B6	cytochrome P450, family 2, subfamily B, polypeptide 6	CYP2B6;CPB6;CYP2B;CYP2B7;CYP2B7P;CYPIIB6;IIB1;P450	M-011168-01	1.8	3.45	1.05
222389	BEND7	BEN domain containing 7	BEND7;C10orf30;FLJ40283;MGC35247	M-016981-01	1.8	3.45	0.75
219854	TMEM218	transmembrane protein 218	TMEM218;DKFZp667A247	M-026532-01	1.8	3.45	1.345
10621	POLR3F	polymerase (RNA) III (DNA directed) polypeptide F, 39 kDa	POLR3F;MGC13517;RPC39;RPC6	M-019240-00	1.8	3.45	1.02
158521	FMR1NB	fragile X mental retardation 1 neighbor	FMR1NB;CT37;FLJ25736;NY-SAR-35;NYSAR35	M-016772-01	1.8	3.45	1.115
5366	PMAIP1	phorbol-12-myristate-13-acetate-induced protein 1	PMAIP1;APR;NOXA	M-005275-03	1.8	3.45	1.175
164312	LRRN4	leucine rich repeat neuronal 4	LRRN4;C20orf75;FLJ23994;MGC25027;NLRR4;dJ1056H1.1	M-017183-00	1.8	3.45	0.68
10046	MAMLD1	mastermind-like domain containing 1	MAMLD1;CG1;CXorf6;F18;HYSP2	M-019942-01	1.8	3.45	1.15
2125	EVPL	envoplakin	EVPL;EVPK	M-019628-02	1.8	3.45	0.785
9683	N4BP1	NEDD4 binding protein 1	N4BP1;FLJ31821;KIAA0615;MGC176730	M-020733-00	1.8	3.45	0.815
387597	ILDR2	immunoglobulin-like domain containing receptor 2	ILDR2;C1orf32;RP4-782G3.2;dJ782G3.1	M-031741-00	1.81	3.48	0.835
6659	SOX4	SRY (sex determining region Y)-box 4	SOX4;EVI16	M-011779-01	1.82	3.52	0.99
27306	HPGDS	hematopoietic prostaglandin D synthase	HPGDS;GSTS;PGDS	M-013726-01	1.82	3.52	1.105
221938	MMD2	monocyte to macrophage differentiation-associated 2	MMD2;FLJ37205;PAQR10	M-008052-02	1.82	3.52	1.145
81050	OR5AC2	olfactory receptor, family 5, subfamily AC, member 2	OR5AC2;HSA1	M-032526-00	1.82	3.52	1.01
221184	CPNE2	copine II	CPNE2;COPN2;CPN2;DKFZp686E06199;MGC16924	M-017625-00	1.82	3.52	0.98
1060	CENPC1	centromere protein C 1	CENPC1;CENP-C;CENPC;MIF2;hcp-4	M-003251-03	1.82	3.52	1.16
54943	DNAJC28	DnaJ (Hsp40) homolog, subfamily C, member 28	DNAJC28;C21orf55;C21orf78	M-021397-01	1.82	3.52	0.915
80124	VCPIP1	valosin containing protein (p97)/p47 complex interacting protein 1	VCPIP1;DKFZp686G038;DUBA3;FLJ23132;FLJ60694;KIAA1850;VCIP135	M-019137-01	1.82	3.52	1.21
51301	GCNT4	glucosaminyl (N-acetyl) transferase 4, core 2	GCNT4;C2GNT3	M-021167-00	1.83	3.56	1.01
166012	CHST13	carbohydrate (chondroitin 4) sulfotransferase 13	CHST13;C4ST3;MGC119278;MGC119279;MGC119281	M-009047-00	1.83	3.56	0.845
2665	GDI2	GDP dissociation inhibitor 2	GDI2;FLJ16452;FLJ37352;RABGDIB	M-010596-00	1.83	3.56	0.785
345274	SLC10A6	solute carrier family 10 (sodium/bile acid cotransporter family), member 6	SLC10A6;MGC129575;MGC129576;SOAT	M-007629-01	1.83	3.56	1.335
158234	RG9MTD3	RNA (guanine-9-) methyltransferase domain containing 3	RG9MTD3;FLJ31455;RP11-3J10.9;bA3J10.9	M-017032-01	1.84	3.6	1.125
403239	OR2T27	olfactory receptor, family 2, subfamily T, member 27	OR2T27	M-027750-00	1.84	3.6	0.805
168507	PKD1L1	polycystic kidney disease 1 like 1	PKD1L1;PRO19563	M-017434-00	1.84	3.6	1.09
503618	DEFB104B	defensin, beta 104B	DEFB104B;BD-4;DEFB-4;DEFB104A;hBD-4	M-181821-01	1.84	3.6	0.95
4163	MCC	mutated in colorectal cancers	MCC;DKFZp762O1615;FLJ38893;FLJ46755;MCC1	M-010523-02	1.84	3.6	1.085
152940	C4orf45	chromosome 4 open reading frame 45	C4orf45;FLJ25371	M-015547-01	1.84	3.6	0.795
113835	ZNF257	zinc finger protein 257	ZNF257;BMZF-4;BMZF4	M-015111-01	1.84	3.6	0.98
254783	OR6C74	olfactory receptor, family 6, subfamily C, member 74	OR6C74	M-032472-01	1.84	3.6	1.15
4330	MN1	meningioma (disrupted in balanced translocation) 1	MN1;MGCR;MGCR1;MGCR1-PEN;dJ353E16.2	M-011336-01	1.85	3.63	1.19
5147	PDE6D	phosphodiesterase 6D, cGMP-specific, rod, delta	PDE6D;PDED	M-004310-03	1.86	3.67	1.155
5860	QDPR	quinoid dihydropteridine reductase	QDPR;DHPR;FLJ42391;PKU2;SDR33C1	M-008502-01	1.86	3.67	1.08
1497	CTNS	cystinosin, lysosomal cystine transporter	CTNS;CTNS-LSB;PQLC4	M-019914-01	1.86	3.67	0.585
162655	ZNF519	zinc finger protein 519	ZNF519;FLJ36809;FLJ42861;HsT2362	M-007151-01	1.86	3.67	1.01
161742	SPRED1	sprouty-related, EVH1 domain containing 1	SPRED1;FLJ33903;NFLS	M-016638-00	1.86	3.67	1.085
58529	MYOZ1	myozenin 1	MYOZ1;CS-2;FATZ;MYOZ	M-015642-00	1.86	3.67	1.26
219473	OR8K3	olfactory receptor, family 8, subfamily K, member 3	OR8K3;OR11-181	M-026631-00	1.86	3.67	0.92
23328	SASH1	SAM and SH3 domain containing 1	SASH1;KIAA0790;RP3-323M4.1;SH3D6A;dJ323M4;dJ323M4.1	M-014050-00	1.87	3.71	0.975
57691	KIAA1586	KIAA1586	KIAA1586;FLJ30162	M-025116-01	1.87	3.71	0.91
51010	EXOSC3	exosome component 3	EXOSC3;MGC15120;MGC723;RP11-3J10.8;RRP40;Rrp40p;bA3J10.7;hRrp-40;hRrp40p;p10	M-031955-01	1.88	3.75	0.925
10330	CNPY2	canopy 2 homolog (zebrafish)	CNPY2;HP10390;MSAP;TMEM4;ZSIG9	M-017046-00	1.88	3.75	0.995
121512	FGD4	FYVE, RhoGEF and PH domain containing 4	FGD4;CMT4H;DKFZp313E1818;DKFZp434K1572;FLJ34370;FLJ42663;FRABP;MGC57222;ZFYVE6	M-007123-00	1.88	3.75	0.895
8574	AKR7A2	aldo-keto reductase family 7, member A2 (aflatoxin aldehyde reductase)	AKR7A2;AFAR;AFAR1;AFB1-AR1;AKR7	M-008117-03	1.89	3.78	0.97
64208	POPDC3	popeye domain containing 3	POPDC3;MGC22671;POP3;RP11-99L11.2;bA355M14.1	M-017314-00	1.89	3.78	0.95
2921	CXCL3	chemokine (C-X-C motif) ligand 3	CXCL3;CINC-2b;GRO3;GROg;MIP-2b;MIP2B;SCYB3	M-007878-03	1.9	3.82	0.86
284217	LAMA1	laminin, alpha 1	LAMA1;LAMA;S-LAM-alpha	M-012118-00	1.9	3.82	0.955
83695	C12orf32	chromosome 12 open reading frame 32	C12orf32;MGC13204;RHINO	M-014736-01	1.9	3.82	0.925
64965	MRPS9	mitochondrial ribosomal protein S9	MRPS9;MRP-S9;RPMS9;S9mt	M-019184-00	1.92	3.9	0.965
79187	FSD1	fibronectin type III and SPRY domain containing 1	FSD1;GLFND;MGC3213;MIR1	M-014341-02	1.92	3.9	0.99
64216	TFB2M	transcription factor B2, mitochondrial	TFB2M;FLJ22661;FLJ23182;Hkp1;mtTFB2	M-014046-01	1.93	3.93	1.12
22796	COG2	component of oligomeric golgi complex 2	COG2;LDLC	M-019487-01	1.93	3.93	0.88
7871	SLMAP	sarcolemma associated protein	SLMAP;FLJ42206;KIAA1601;MGC138760;MGC138761;SLAP	M-019643-01	1.93	3.93	1.175
254958	REXO1L1	REX1, RNA exonuclease 1 homolog (S. cerevisiae)-like 1	REXO1L1;GOR	M-015664-01	1.94	3.97	1.065
6875	TAF4B	TAF4b RNA polymerase II, TATA box binding protein (TBP)-associated factor, 105kDa	TAF4B;TAF2C2;TAFII105	M-023415-01	1.94	3.97	0.985
667	DST	dystonin	DST;BP240;BPA;BPAG1;CATX-15;CATX15;D6S1101;DKFZp564B2416;DMH;DT;FLJ46791;KIAA0465;KIAA1470;MACF2	M-011596-02	1.94	3.97	1.235
8091	HMGA2	high mobility group AT-hook 2	HMGA2;BABL;HMGI-C;HMGIC;LIPO;STQTL9	M-013495-02	1.94	3.97	1.07
343171	OR2W3	olfactory receptor, family 2, subfamily W, member 3	OR2W3;OR2W3P;OR2W8P;OST718	M-021660-00	1.94	3.97	0.865
1592	CYP26A1	cytochrome P450, family 26, subfamily A, polypeptide 1	CYP26A1;CP26;CYP26;P450RAI;P450RAI1	M-009526-01	1.96	4.05	1.045
283643	C14orf80	chromosome 14 open reading frame 80	C14orf80;MGC16771	M-018263-01	1.97	4.08	0.935
79957	PAQR6	progestin and adipoQ receptor family member VI	PAQR6;FLJ22672	M-008054-01	1.97	4.08	1.2
10513	APPBP2	amyloid beta precursor protein (cytoplasmic tail) binding protein 2	APPBP2;HS.84084;KIAA0228;PAT1	M-013316-01	1.97	4.08	0.96
51266	CLEC1B	C-type lectin domain family 1, member B	CLEC1B;1810061I13Rik;CLEC2;CLEC2B;PRO1384;QDED721	M-021142-02	1.99	4.16	1.03
390078	OR52E6	olfactory receptor, family 52, subfamily E, member 6	OR52E6;OR11-58	M-030020-01	2	4.2	1.225
55064	C9orf68	chromosome 9 open reading frame 68	C9orf68;FLJ10058;bA6J24.2	M-021074-01	2	4.2	1.1
57491	AHRR	aryl-hydrocarbon receptor repressor	AHRR;AHH;AHHR;KIAA1234;MGC167813;MGC176630;bHLHe77	M-009337-01	2	4.2	1.18
155368	WBSCR27	Williams Beuren syndrome chromosome region 27	WBSCR27;MGC40131	M-021320-00	2.01	4.23	1.035
10658	CELF1	CUGBP, Elav-like family member 1	CELF1;BRUNOL2;CUG-BP;CUGBP;CUGBP1;EDEN-BP;NAB50;NAPOR;hNab50	M-020166-00	2.01	4.23	0.975
55713	ZNF334	zinc finger protein 334	ZNF334	M-017955-00	2.01	4.23	0.995
10218	ANGPTL7	angiopoietin-like 7	ANGPTL7;AngX;CDT6;RP4-647M16.2;dJ647M16.1	M-007853-02	2.02	4.27	0.925
51155	HN1	hematological and neurological expressed 1	HN1;ARM2;HN1A	M-021065-01	2.02	4.27	1.32
9623	TCL1B	T-cell leukemia/lymphoma 1B	TCL1B;SYN-1;TML1	M-019892-00	2.03	4.31	1.1
55204	GOLPH3L	golgi phosphoprotein 3-like	GOLPH3L;FLJ10687;GPP34R	M-006413-01	2.03	4.31	1.14
8412	BCAR3	breast cancer anti-estrogen resistance 3	BCAR3;KIAA0554;NSP2;SH2D3B	M-011469-01	2.04	4.35	0.75
80013	FAM188A	family with sequence similarity 188, member A	FAM188A;C10orf97;CARP;DERP5;FLJ13397;MST126;RP11-394I23.1;my042	M-008465-01	2.04	4.35	0.935
257144	GCET2	germinal center expressed transcript 2	GCET2;GCAT2;HGAL;MGC40441	M-019286-01	2.05	4.38	1.105
11190	CEP250	centrosomal protein 250kDa	CEP250;C-NAP1;CEP2;CNAP1;MGC88542	M-012364-01	2.07	4.46	0.67
9375	TM9SF2	transmembrane 9 superfamily member 2	TM9SF2;FLJ26287;MGC117391;P76	M-010221-00	2.08	4.5	0.875
4653	MYOC	myocilin, trabecular meshwork inducible glucocorticoid response	MYOC;GLC1A;GPOA;JOAG;JOAG1;TIGR;myocilin	M-011089-02	2.08	4.5	1.245
8803	SUCLA2	succinate-CoA ligase, ADP-forming, beta subunit	SUCLA2;A-BETA;MTDPS5;SCS-betaA	M-008237-00	2.09	4.53	0.82
6019	RLN2	relaxin 2	RLN2;H2;RLXH2;bA12D24.1.1;bA12D24.1.2	M-017400-00	2.09	4.53	1.125
6748	SSR4	signal sequence receptor, delta	SSR4;TRAPD	M-012264-01	2.09	4.53	1.015
3821	KLRC1	killer cell lectin-like receptor subfamily C, member 1	KLRC1;CD159A;MGC13374;MGC59791;NKG2;NKG2A	M-021330-02	2.09	4.53	1.22
64374	SIL1	SIL1 homolog, endoplasmic reticulum chaperone (S. cerevisiae)	SIL1;BAP;MSS;ULG5	M-018813-01	2.09	4.53	1.155
147912	SIX5	SIX homeobox 5	SIX5;BOR2;DMAHP	M-017983-01	2.1	4.57	0.99
221078	NSUN6	NOP2/Sun domain family, member 6	NSUN6;4933414E04Rik;FLJ23743;NOPD1	M-018822-01	2.12	4.65	0.985
10520	ZNF211	zinc finger protein 211	ZNF211;C2H2-25;CH2H2-25;MGC131841;ZNF-25;ZNFC25	M-020153-00	2.14	4.72	0.725
54551	MAGEL2	MAGE-like 2	MAGEL2;NDNL1;nM15	M-013374-01	2.14	4.72	0.865
55206	SBNO1	strawberry notch homolog 1 (Drosophila)	SBNO1;FLJ10701;FLJ10833;FLJ14066;FLJ16176;FLJ35199;MOP3;Sno	M-027143-00	2.15	4.76	1.17
8386	OR1D5	olfactory receptor, family 1, subfamily D, member 5	OR1D5;C17orf2;OR17-2;OR17-30;OR17-31	M-020461-00	2.17	4.83	0.975
116447	TOP1MT	topoisomerase (DNA) I, mitochondrial	TOP1MT	M-009086-01	2.19	4.91	1.185
80818	ZNF436	zinc finger protein 436	ZNF436;KIAA1710;ZNF;Zfp46	M-014640-01	2.2	4.95	1.165
57466	SCAF4	SR-related CTD-associated factor 4	SCAF4;DKFZp434E098;FLJ23364;KIAA1172;SFRS15;SRA4	M-032088-01	2.21	4.98	1.13
9436	NCR2	natural cytotoxicity triggering receptor 2	NCR2;CD336;LY95;NK-p44;NKP44;dJ149M18.1	M-019865-01	2.22	5.02	1.17
79064	TMEM223	transmembrane protein 223	TMEM223;MGC3196	M-032704-00	2.22	5.02	0.7
63910	SLC17A9	solute carrier family 17, member 9	SLC17A9;C20orf59;FLJ23412	M-017820-02	2.22	5.02	0.83
65010	SLC26A6	solute carrier family 26, member 6	SLC26A6;DKFZp586E1422	M-007494-01	2.23	5.06	1.145
26003	GORASP2	golgi reassembly stacking protein 2, 55kDa	GORASP2;DKFZp434D156;FLJ13139;GOLPH6;GRASP55;GRS2;p59	M-019045-01	2.23	5.06	1.225
126204	NLRP13	NLR family, pyrin domain containing 13	NLRP13;CLR19.7;NALP13;NOD14;PAN13	M-018073-01	2.27	5.21	0.86
57561	ARRDC3	arrestin domain containing 3	ARRDC3;KIAA1376;TLIMP	M-014063-00	2.27	5.21	1.24
57148	RALGAPB	Ral GTPase activating protein, beta subunit (non-catalytic)	RALGAPB;DKFZp686N19168;DKFZp781M2411;FLJ43270;FLJ43928;KIAA1219;RalGAPbeta;dJ1100H13.1	M-013847-01	2.27	5.21	1.18
84775	ZNF607	zinc finger protein 607	ZNF607;FLJ14802;MGC13071	M-017148-01	2.29	5.28	0.945
113000	RPUSD1	RNA pseudouridylate synthase domain containing 1	RPUSD1;C16orf40;MGC19600;RLUCL	M-015222-01	2.3	5.32	1.035
116159	CYYR1	cysteine/tyrosine-rich 1	CYYR1;C21orf95	M-015174-02	2.3	5.32	1.255
83483	PLVAP	plasmalemma vesicle associated protein	PLVAP;FELS;PV-1;PV1;gp68	M-014714-00	2.32	5.4	1.15
50807	ASAP1	ArfGAP with SH3 domain, ankyrin repeat and PH domain 1	ASAP1;AMAP1;CENTB4;DDEF1;KIAA1249;PAG2;PAP;ZG14P	M-031961-01	2.32	5.4	1.21
65110	UPF3A	UPF3 regulator of nonsense transcripts homolog A (yeast)	UPF3A;FLJ35267;FLJ57970;HUPF3A;RENT3A;UPF3	M-012872-00	2.34	5.47	1.025
23167	EFR3A	EFR3 homolog A (S. cerevisiae)	EFR3A;DKFZp781J0562;KIAA0143	M-025913-01	2.38	5.62	0.815
7705	ZNF146	zinc finger protein 146	ZNF146;MGC125660;MGC125661;OZF	M-019625-01	2.38	5.62	1.13
339896	GADL1	glutamate decarboxylase-like 1	GADL1;MGC138191	M-023510-00	2.4	5.7	1.055
2747	GLUD2	glutamate dehydrogenase 2	GLUD2;GDH2;GLUDP1	M-009067-02	2.42	5.77	1.105
119765	OR4B1	olfactory receptor, family 4, subfamily B, member 1	OR4B1;OR11-106;OST208	M-032461-00	2.46	5.92	0.91
10006	ABI1	abl-interactor 1	ABI1;ABI-1;ABLBP4;E3B1;NAP1BP;SSH3BP;SSH3BP1	M-007290-02	2.47	5.96	0.93
203100	HTRA4	HtrA serine peptidase 4	HTRA4;FLJ90724	M-005880-01	2.52	6.15	0.965
3916	LAMP1	lysosomal-associated membrane protein 1	LAMP1;CD107a;LAMPA;LGP120	M-013481-01	2.55	6.26	1.08
