# Supplementary material for: Genome-wide siRNA Screening at Biosafety Level 4 Reveals a Crucial Role for Fibrillarin in Henipavirus Infection
Source: PLoS Pathog. 2016 Mar 24;12(3):e1005478. doi: 10.1371/journal.ppat.1005478 (PMC4806981; doi:10.1371/journal.ppat.1005478)
Supplement: S3 Table — (XLSX) [file ppat.1005478.s003.xlsx]

## Sheet: S3
Supplementary table S3
Validation of genes required for Hendra virus infection
entrez.gene.ID	gene.symbol	gene.description	gene.symbol.synonyms	duplex1.reagent.id	duplex2.reagent.id	duplex3.reagent.id	duplex4.reagent.id	primary.luciferase.result	proviral.bin	antiviral.bin	duplex1.cell.viability.relative.to.mock	duplex2.cell.viability	duplex3.cell.viability	duplex4.cell.viability	duplex1.luciferase.normalised.to.mock	duplex2.luciferase.normalised.to.mock	duplex3.luciferase.normalised.to.mock	duplex4.luciferase.normalised.to.mock
2091	FBL	fibrillarin	FBL;FIB;FLRN;RNU3IP1	D-011269-03	D-011269-04	D-011269-01	D-011269-02	0.08	4/4	0/4	0.725	0.63	0.62	0.725	0.1	0.1	0.08	0.08
7514	XPO1	exportin 1 (CRM1 homolog, yeast)	XPO1;CRM1;DKFZp686B1823;emb;exp1	D-003030-05	D-003030-06	D-003030-07	D-003030-08	0.17	4/4	0/4	0.68	0.835	0.595	0.775	0.06	0.48	0.07	0.11
1662	DDX10	DEAD (Asp-Glu-Ala-Asp) box polypeptide 10	DDX10;HRH-J8	D-011842-03	D-011842-17	D-011842-01	D-011842-02	0.25	4/4	0/4	0.73	0.92	0.855	0.865	0.12	0.14	0.12	0.16
8092	ALX1	ALX homeobox 1	ALX1;CART1;FND3	D-012333-17	D-012333-01	D-012333-03	D-012333-04	0.28	4/4	0/4	1.09	0.735	0.725	0.58	0.56	0.14	0.66	0.52
51575	ESF1	ESF1, nucleolar pre-rRNA processing protein, homolog (S. cerevisiae)	ESF1;ABTAP;C20orf6;FLJ20368;bA526K24.1	D-015235-01	D-015235-02	D-015235-03	D-015235-04	0.28	4/4	0/4	0.8	0.74	0.83	0.86	0.52	0.16	0.19	0.34
6130	RPL7A	ribosomal protein L7a	RPL7A;L7A;SURF3;TRUP	D-011134-01	D-011134-02	D-011134-03	D-011134-04	0.07	3/4	0/4	0.58	0.55	0.535	0.575	0.09	0.02	LC	0.08
121340	SP7	Sp7 transcription factor	SP7;MGC126598;OI11;OSX;osterix	D-015429-19	D-015429-04	D-015429-17	D-015429-18	0.12	3/4	1/4	1.025	0.76	0.625	1.055	1.51	0.6	0.07	0.4
871	SERPINH1	serpin peptidase inhibitor, clade H (heat shock protein 47), member 1, (collagen binding protein 1)	SERPINH1;AsTP3;CBP1;CBP2;HSP47;OI10;PPROM;RA-A47;SERPINH2;gp46	D-011230-01	D-011230-02	D-011230-03	D-011230-04	0.15	3/4	0/4	0.505	1	1.015	1.055	LC	0.68	0.44	0.71
81030	ZBP1	Z-DNA binding protein 1	ZBP1;C20orf183;DAI;DLM-1;DLM1	D-014650-02	D-014650-03	D-014650-04	D-014650-01	0.15	3/4	1/4	0.74	0.53	0.855	0.84	0.72	1.54	0.57	0.68
23560	GTPBP4	GTP binding protein 4	GTPBP4;CRFG;FLJ10686;FLJ10690;FLJ39774;NGB;NOG1	D-012467-04	D-012467-01	D-012467-02	D-012467-03	0.16	3/4	1/4	0.665	1.02	0.98	1.035	0.36	0.39	0.08	1.34
92856	IMP4	IMP4, U3 small nucleolar ribonucleoprotein, homolog (yeast)	IMP4;BXDC4;MGC19606	D-015116-04	D-015116-01	D-015116-02	D-015116-03	0.2	3/4	0/4	0.67	0.575	1.195	0.755	0.29	0.15	0.87	0.15
10537	UBD	ubiquitin D	UBD;FAT10;GABBR1;UBD-3	D-008266-18	D-008266-19	D-008266-20	D-008266-05	0.21	3/4	0/4	0.97	0.905	0.825	0.675	0.64	0.52	0.95	0.2
192668	CYS1	cystin 1	CYS1;FLJ33980	D-032782-12	D-032782-09	D-032782-10	D-032782-11	0.22	3/4	0/4	0.85	0.77	0.815	0.815	1.06	0.42	0.64	0.27
1968	EIF2S3	eukaryotic translation initiation factor 2, subunit 3 gamma, 52kDa	EIF2S3;EIF2;EIF2G;EIF2gamma;eIF-2gA	D-017045-02	D-017045-03	D-017045-17	D-017045-18	0.22	3/4	0/4	0.92	0.725	0.905	0.725	0.74	0.14	0.39	0.32
23521	RPL13A	ribosomal protein L13a	RPL13A;L13A;TSTA1	D-013601-02	D-013601-04	D-013601-17	D-013601-18	0.22	3/4	0/4	0.565	0.58	0.825	0.81	0.12	0.06	0.61	1.22
56950	SMYD2	SET and MYND domain containing 2	SMYD2;HSKM-B;KMT3C;MGC119305;ZMYND14	D-020291-03	D-020291-04	D-020291-01	D-020291-02	0.23	3/4	0/4	0.61	0.81	0.765	0.825	0.7	0.82	0.63	0.55
55718	POLR3E	polymerase (RNA) III (DNA directed) polypeptide E (80kD)	POLR3E;RPC5;SIN	D-020773-01	D-020773-02	D-020773-03	D-020773-04	0.24	3/4	0/4	0.905	1.06	1.16	0.935	0.31	0.74	0.38	0.7
6182	MRPL12	mitochondrial ribosomal protein L12	MRPL12;5c5-2;FLJ60124;L12mt;MGC8610;MRP-L31/34;MRPL7;MRPL7/L12;RPML12	D-017517-01	D-017517-02	D-017517-03	D-017517-04	0.25	3/4	0/4	0.5	0.74	0.74	0.92	LC	0.6	0.47	0.4
207	AKT1	v-akt murine thymoma viral oncogene homolog 1	AKT1;AKT;MGC99656;PKB;PKB-ALPHA;PRKBA;RAC;RAC-ALPHA	D-003000-05	D-003000-07	D-003000-08	D-003000-22	0.67	3/4	0/4	0.75	0.73	0.695	0.79	1.01	0.48	0.72	0.5
3839	KPNA3	karyopherin alpha 3 (importin alpha 4)	KPNA3;IPOA4;SRP1;SRP1gamma;SRP4;hSRP1	D-011306-01	D-011306-02	D-011306-03	D-011306-04	0.86	3/4	0/4	0.645	0.715	0.77	0.67	0.83	0.69	0.68	0.66
55692	LUC7L	LUC7-like (S. cerevisiae)	LUC7L;FLJ10231;LUC7-LIKE;LUC7B1;Luc7;SR+89;hLuc7B1	D-015452-01	D-015452-02	D-015452-03	D-015452-04	0.05	2/4	0/4	0.445	0.805	0.975	1.11	LC	0.44	0.7	0.91
55335	NIPSNAP3B	nipsnap homolog 3B (C. elegans)	NIPSNAP3B;FLJ11275;NIPSNAP3	D-015435-01	D-015435-02	D-015435-03	D-015435-04	0.06	2/4	0/4	0.65	0.92	0.685	0.84	0.26	0.88	0.12	1.02
57461	ISY1	ISY1 splicing factor homolog (S. cerevisiae)	ISY1;FSAP33;KIAA1160	D-013894-03	D-013894-04	D-013894-01	D-013894-02	0.1	2/4	0/4	0.575	0.72	0.565	0.47	LC	0.67	0.68	LC
5822	PWP2	PWP2 periodic tryptophan protein homolog (yeast)	PWP2;EHOC-17;PWP2H;UTP1	D-019927-01	D-019927-02	D-019927-03	D-019927-04	0.12	2/4	0/4	0.68	0.41	0.535	1.125	0.72	LC	LC	0.38
138803	OR13C3	olfactory receptor, family 13, subfamily C, member 3	OR13C3;OR37G;OR9-8	D-026225-03	D-026225-04	D-026225-01	D-026225-02	0.12	2/4	2/4	0.72	0.705	0.86	1.07	0.38	1.81	0.6	1.75
113	ADCY7	adenylate cyclase 7	ADCY7;AC7;FLJ36387;KIAA0037	D-006801-01	D-006801-02	D-006801-03	D-006801-04	0.13	2/4	0/4	0.445	0.67	0.465	0.885	LC	0.7	LC	0.4
9716	AQR	aquarius homolog (mouse)	AQR;DKFZp686B23123;IBP160;KIAA0560;fSAP164	D-022214-03	D-022214-04	D-022214-01	D-022214-02	0.14	2/4	0/4	0.62	0.41	0.675	0.785	0.7	LC	0.82	0.54
146802	SLC47A2	solute carrier family 47, member 2	SLC47A2;FLJ31196;MATE2;MATE2-B;MATE2-K;MATE2K	D-010964-04	D-010964-01	D-010964-02	D-010964-03	0.14	2/4	0/4	0.64	1.19	0.815	1.09	0.67	0.54	0.74	1.12
4695	NDUFA2	NADH dehydrogenase (ubiquinone) 1 alpha subcomplex, 2, 8kDa	NDUFA2;B8;CD14;CIB8	D-018869-04	D-018869-17	D-018869-01	D-018869-02	0.15	2/4	0/4	0.86	0.875	0.63	0.865	0.79	0.4	0.46	1.29
414059	TBC1D3B	TBC1 domain family, member 3B	TBC1D3B;FLJ78399;PRC17;TBC1D3I	D-032309-03	D-032309-04	D-032309-01	D-032309-02	0.16	2/4	0/4	0.715	0.725	0.525	0.67	0.31	0.99	LC	0.7
122953	JDP2	Jun dimerization protein 2	JDP2;JUNDM2	D-008321-10	D-008321-11	D-008321-12	D-008321-09	0.17	2/4	0/4	0.51	0.665	0.535	0.92	LC	0.54	LC	0.69
1040	CDS1	CDP-diacylglycerol synthase (phosphatidate cytidylyltransferase) 1	CDS1;CDS	D-008680-01	D-008680-02	D-008680-04	D-008680-17	0.18	2/4	0/4	0.96	0.675	0.91	0.535	1.14	0.7	0.72	LC
57456	KIAA1143	KIAA1143	KIAA1143	D-013876-01	D-013876-02	D-013876-03	D-013876-04	0.18	2/4	1/4	0.885	0.785	0.88	0.97	1.13	0.71	2.25	0.44
10284	SAP18	Sin3A-associated protein, 18kDa	SAP18;2HOR0202;MGC27131;SAP18P	D-012140-01	D-012140-02	D-012140-03	D-012140-04	0.19	2/4	1/4	0.99	0.655	0.61	0.745	0.95	1.48	0.23	0.58
57462	KIAA1161	KIAA1161	KIAA1161;NET37	D-026129-04	D-026129-01	D-026129-02	D-026129-03	0.2	2/4	0/4	1.02	0.755	0.74	0.405	1.14	0.31	0.62	LC
81931	ZNF93	zinc finger protein 93	ZNF93;HPF34;HTF34;TF34;ZNF505	D-014698-01	D-014698-02	D-014698-03	D-014698-04	0.2	2/4	0/4	1.095	0.8	0.69	0.8	0.61	1.23	1.12	0.55
11216	AKAP10	A kinase (PRKA) anchor protein 10	AKAP10;D-AKAP2;MGC9414;PRKA10	D-017300-17	D-017300-02	D-017300-03	D-017300-04	0.22	2/4	0/4	0.565	0.695	0.895	0.625	0.6	0.9	0.6	0.78
3764	KCNJ8	potassium inwardly-rectifying channel, subfamily J, member 8	KCNJ8;KIR6.1;uKATP-1	D-006252-01	D-006252-02	D-006252-03	D-006252-04	0.22	2/4	0/4	0.645	0.82	0.53	0.86	0.72	0.86	0.48	1.23
9786	KIAA0586	KIAA0586	KIAA0586;Talpid3	D-020892-01	D-020892-02	D-020892-03	D-020892-04	0.22	2/4	0/4	0.975	1.02	1.1	0.585	1.28	0.87	0.26	0.48
10879	SMR3B	submaxillary gland androgen regulated protein 3B	SMR3B;MGC104379;P-B;PBII;PRL3;PROL3;SMR1B	D-020063-04	D-020063-01	D-020063-02	D-020063-03	0.22	2/4	0/4	0.92	0.655	0.635	0.505	1.06	0.49	0.7	LC
1398	CRK	v-crk sarcoma virus CT10 oncogene homolog (avian)	CRK;CRKII	D-010503-02	D-010503-03	D-010503-04	D-010503-19	0.22	2/4	1/4	0.635	0.75	1.005	0.82	0.64	1.4	0.79	0.5
3159	HMGA1	high mobility group AT-hook 1	HMGA1;HMG-R;HMGA1A;HMGIY;MGC12816;MGC4242;MGC4854	D-004597-01	D-004597-02	D-004597-03	D-004597-18	0.22	2/4	1/4	0.595	0.675	0.67	1.135	1.43	0.72	0.57	1.13
8729	GBF1	golgi brefeldin A resistant guanine nucleotide exchange factor 1	GBF1;ARF1GEF;FLJ21263;FLJ21500;KIAA0248;MGC134877;MGC134878	D-019783-02	D-019783-03	D-019783-04	D-019783-17	0.23	2/4	0/4	0.545	0.885	0.83	0.81	LC	0.12	0.73	0.1
148014	TTC9B	tetratricopeptide repeat domain 9B	TTC9B;FLJ30373;MGC33962	D-016205-04	D-016205-17	D-016205-02	D-016205-03	0.23	2/4	2/4	0.765	0.885	0.765	0.88	1.47	0.42	0.57	1.3
2576	GAGE4	G antigen 4	GAGE4;CT4.4	D-011275-01	D-011275-02	D-011275-03	D-011275-04	0.24	2/4	0/4	0.835	0.735	0.59	1.16	0.92	0.2	0.48	0.73
448834	KPRP	keratinocyte proline-rich protein	KPRP;C1orf45	D-034889-13	D-034889-14	D-034889-15	D-034889-16	0.24	2/4	0/4	0.65	0.725	0.87	0.98	0.54	0.09	1.01	1.12
51102	MECR	mitochondrial trans-2-enoyl-CoA reductase	MECR;CGI-63;FASN2B;NRBF1	D-009881-17	D-009881-18	D-009881-03	D-009881-04	0.24	2/4	0/4	0.85	0.52	1.005	0.625	0.8	0.46	0.81	0.26
1482	NKX2-5	NK2 homeobox 5	NKX2-5;CHNG5;CSX;CSX1;FLJ52202;FLJ97166;FLJ97195;FLJ97197;FLJ99536;NKX2.5;NKX2E;NKX4-1	D-019795-19	D-019795-20	D-019795-02	D-019795-04	0.24	2/4	0/4	0.765	0.625	1.045	0.965	1.18	0.72	1.04	0.26
84106	PRAM1	PML-RARA regulated adaptor molecule 1	PRAM1;MGC39864;PML-RAR;PRAM-1	D-018654-01	D-018654-02	D-018654-03	D-018654-04	0.24	2/4	0/4	0.355	1.06	1.155	0.71	LC	0.57	1.02	0.35
63932	CXorf56	chromosome X open reading frame 56	CXorf56;FLJ22965	D-013901-01	D-013901-02	D-013901-03	D-013901-04	0.24	2/4	1/4	0.805	0.785	0.74	1.045	0.79	0.62	1.36	0.66
145781	GCOM1	GRINL1A complex locus	GCOM1;FLJ30973;GRINL1A;Gcom2;Gup;Gup1;Gup2;MGC126694;MGC138353;MYOZAP	D-016361-01	D-016361-02	D-016361-17	D-016361-18	0.24	2/4	1/4	1.035	0.72	0.95	0.765	2.39	0.43	0.82	0.57
7473	WNT3	wingless-type MMTV integration site family, member 3	WNT3;INT4;MGC131950;MGC138321;MGC138323	D-009712-03	D-009712-04	D-009712-01	D-009712-02	0.25	2/4	0/4	0.835	0.96	0.63	0.535	0.99	0.33	0.98	0.28
93129	ORAI3	ORAI calcium release-activated calcium modulator 3	ORAI3;MGC13024;TMEM142C	D-015896-04	D-015896-01	D-015896-02	D-015896-03	0.25	2/4	1/4	0.595	0.84	1.29	0.905	1.98	0.77	0.61	0.65
112752	IFT43	intraflagellar transport 43 homolog (Chlamydomonas)	IFT43;C14orf179;CED3;FLJ32173;MGC16028	D-015150-01	D-015150-02	D-015150-03	D-015150-17	0.26	2/4	0/4	0.5	1.12	1.07	1.135	LC	0.8	0.52	0.24
84125	LRRIQ1	leucine-rich repeats and IQ motif containing 1	LRRIQ1;FLJ12303	D-032523-01	D-032523-02	D-032523-03	D-032523-04	0.26	2/4	0/4	0.735	0.895	1	0.96	0.91	0.91	0.52	0.56
352999	C6orf58	chromosome 6 open reading frame 58	C6orf58;MGC72003	D-181825-06	D-181825-07	D-181825-08	D-181825-05	0.26	2/4	1/4	1.07	0.6	1.18	0.75	1.25	0.24	0.7	1.44
140689	CBLN4	cerebellin 4 precursor	CBLN4;CBLNL1	D-013335-02	D-013335-03	D-013335-04	D-013335-01	0.26	2/4	1/4	0.98	0.6	0.79	1.105	0.89	0.49	0.26	1.59
4795	NFKBIL1	nuclear factor of kappa light polypeptide gene enhancer in B-cells inhibitor-like 1	NFKBIL1;IKBL;LST1;NFKBIL	D-012001-01	D-012001-02	D-012001-03	D-012001-04	0.26	2/4	1/4	0.835	0.56	0.845	0.915	0.6	0.65	0.78	1.43
23166	STAB1	stabilin 1	STAB1;CLEVER-1;FEEL-1;FELE-1;FEX1;KIAA0246;STAB-1	D-014103-01	D-014103-02	D-014103-03	D-014103-17	0.27	2/4	0/4	0.545	0.635	0.98	0.795	LC	0.13	1.27	0.64
3219	HOXB9	homeobox B9	HOXB9;HOX-2.5;HOX2;HOX2E	D-017548-01	D-017548-02	D-017548-03	D-017548-04	0.27	2/4	1/4	0.97	1.02	0.85	0.805	0.56	0.56	1.19	1.69
7272	TTK	TTK protein kinase	TTK;CT96;ESK;FLJ38280;MPS1;MPS1L1;PYT	D-004105-01	D-004105-02	D-004105-03	D-004105-04	0.27	2/4	1/4	1.16	0.31	0.785	1.09	1.36	LC	0.57	0.47
340542	BEX5	brain expressed, X-linked 5	BEX5;MGC104434;MGC126446;NGFRAP1L1	D-024778-01	D-024778-02	D-024778-03	D-024778-04	0.28	2/4	0/4	0.485	1.01	0.705	0.8	LC	0.52	0.78	0.24
64771	C6orf106	chromosome 6 open reading frame 106	C6orf106;FLJ22195;FLJ32402;FP852;MGC4614;dJ391O22.4	D-016330-02	D-016330-03	D-016330-04	D-016330-17	0.28	2/4	0/4	1.04	0.82	0.625	0.535	0.82	0.76	0.37	0.18
3166	HMX1	H6 family homeobox 1	HMX1;H6;NKX5-3	D-020001-01	D-020001-02	D-020001-03	D-020001-04	0.28	2/4	0/4	0.86	0.62	1.04	0.8	0.8	0.7	0.94	0.61
10410	IFITM3	interferon induced transmembrane protein 3	IFITM3;1-8U;IP15	D-014116-16	D-014116-13	D-014116-14	D-014116-15	0.44	2/4	0/4	0.455	0.71	1.035	0.73	LC	1.2	0.6	0.5
51070	NOSIP	nitric oxide synthase interacting protein	NOSIP	D-007204-01	D-007204-02	D-007204-04	D-007204-17	0.53	2/4	1/4	0.57	0.955	0.905	0.825	1.55	0.62	0.52	0.76
4481	MSR1	macrophage scavenger receptor 1	MSR1;CD204;SCARA1;SR-A;SRA;phSR1;phSR2	D-008035-01	D-008035-02	D-008035-03	D-008035-04	0.55	2/4	1/4	0.84	0.695	0.925	0.79	0.7	0.55	1.31	1
23363	OBSL1	obscurin-like 1	OBSL1;KIAA0657;MGC71026	D-023133-01	D-023133-02	D-023133-03	D-023133-04	0.06	1/4	0/4	0.545	0.89	0.94	0.465	LC	0.68	0.92	LC
5950	RBP4	retinol binding protein 4, plasma	RBP4	D-008289-01	D-008289-03	D-008289-04	D-008289-17	0.07	1/4	0/4	0.59	0.82	0.475	0.7	1.04	0.74	LC	0.57
5425	POLD2	polymerase (DNA directed), delta 2, regulatory subunit 50kDa	POLD2	D-020131-01	D-020131-02	D-020131-04	D-020131-17	0.1	1/4	0/4	0.27	0.88	0.725	1.175	LC	0.9	0.7	1.05
8896	BUD31	BUD31 homolog (S. cerevisiae)	BUD31;EDG-2;EDG2;G10;MGC111202;YCR063W;fSAP17	D-018665-01	D-018665-02	D-018665-03	D-018665-04	0.11	1/4	1/4	0.93	0.695	0.71	1.065	1.08	0.58	1.77	1.08
84337	ELOF1	elongation factor 1 homolog (S. cerevisiae)	ELOF1;ELF1	D-014888-04	D-014888-01	D-014888-02	D-014888-03	0.11	1/4	1/4	0.795	0.785	0.55	1	1.44	0.46	LC	1.07
147694	ZNF548	zinc finger protein 548	ZNF548;FLJ32932	D-016400-03	D-016400-04	D-016400-01	D-016400-02	0.11	1/4	1/4	1.145	0.78	0.695	0.71	0.82	0.49	1.29	1.68
653314	RPL19P9	ribosomal protein L19 pseudogene 9	RPL19P9;RPL19_7_643	D-039920-08	D-039920-05	D-039920-06	D-039920-07	0.12	1/4	0/4	0.505	0.495	0.72	0.525	LC	LC	0.04	LC
8329	HIST1H2AI	histone cluster 1, H2ai	HIST1H2AI;FLJ92027;H2A/c;H2AFC;HIST1H2AG;HIST1H2AK;HIST1H2AL;HIST1H2AM	D-011432-01	D-011432-02	D-011432-03	D-011432-04	0.12	1/4	1/4	0.52	0.56	0.745	0.885	LC	1.48	0.52	0.95
66035	SLC2A11	solute carrier family 2 (facilitated glucose transporter), member 11	SLC2A11;GLUT10;GLUT11;MGC118830;MGC118833;SLC2A11-a;SLC2A11-c	D-007511-01	D-007511-02	D-007511-03	D-007511-04	0.12	1/4	1/4	0.81	0.675	0.445	0.805	1.45	0.62	LC	0.82
138716	C9orf23	chromosome 9 open reading frame 23	C9orf23;MGC29635;bA296L22.5	D-017493-03	D-017493-04	D-017493-01	D-017493-02	0.13	1/4	0/4	0.975	0.74	1.165	0.65	0.97	0.74	0.92	0.42
51226	COPZ2	coatomer protein complex, subunit zeta 2	COPZ2;MGC23008	D-021116-03	D-021116-04	D-021116-01	D-021116-02	0.13	1/4	0/4	0.52	0.92	0.665	1.005	LC	1.12	0.33	0.9
8888	MCM3AP	minichromosome maintenance complex component 3 associated protein	MCM3AP;FLJ44336;FLJ45306;GANP;KIAA0572;MAP80	D-017379-01	D-017379-02	D-017379-03	D-017379-04	0.13	1/4	0/4	0.585	0.97	0.845	0.765	1.02	0.89	0.56	0.74
56893	UBQLN4	ubiquilin 4	UBQLN4;A1U;C1orf6;CIP75;UBIN	D-021178-01	D-021178-02	D-021178-03	D-021178-04	0.13	1/4	0/4	0.86	0.955	0.83	0.635	0.93	0.83	0.88	0.66
24148	PRPF6	PRP6 pre-mRNA processing factor 6 homolog (S. cerevisiae)	PRPF6;ANT-1;ANT1;C20orf14;Prp6;TOM;U5-102K;hPrp6	D-012821-01	D-012821-02	D-012821-03	D-012821-04	0.14	1/4	0/4	1	0.555	0.835	0.86	1.23	LC	0.74	0.63
80135	RPF1	ribosome production factor 1 homolog (S. cerevisiae)	RPF1;BXDC5;DKFZp761G0415;DKFZp761M0215;FLJ12475;RP11-118B23.1	D-031267-03	D-031267-04	D-031267-01	D-031267-02	0.14	1/4	0/4	0.73	0.825	0.885	0.735	1.18	0.64	0.81	0.97
64083	GOLPH3	golgi phosphoprotein 3 (coat-protein)	GOLPH3;FLJ90675;GOPP1;GPP34;MIDAS	D-006414-01	D-006414-02	D-006414-03	D-006414-04	0.16	1/4	1/4	0.535	0.845	0.61	0.72	0.22	0.94	0.98	1.48
80789	INTS5	integrator complex subunit 5	INTS5;INT5;KIAA1698	D-026584-01	D-026584-02	D-026584-03	D-026584-04	0.16	1/4	2/4	0.88	0.75	1.05	1.075	1.76	1.51	1.21	0.7
92840	REEP6	receptor accessory protein 6	REEP6;C19orf32;DP1L1;FLJ25383;TB2L1	D-015555-02	D-015555-03	D-015555-04	D-015555-01	0.16	1/4	2/4	0.78	0.805	0.725	1.03	1.81	1.19	1.91	0.66
127428	TCEANC2	transcription elongation factor A (SII) N-terminal and central domain containing 2	TCEANC2;C1orf83;FLJ32112;FLJ39169;RP4-758J24.3	D-015486-01	D-015486-02	D-015486-03	D-015486-04	0.17	1/4	1/4	0.405	0.72	0.665	1.08	LC	1.46	0.69	0.81
286464	CXorf59	chromosome X open reading frame 59	CXorf59;FLJ36601;MGC126747;MGC126749	D-018043-03	D-018043-04	D-018043-01	D-018043-02	0.18	1/4	0/4	0.475	1.045	0.88	1.055	LC	0.7	1	1.21
9144	SYNGR2	synaptogyrin 2	SYNGR2;MGC102914	D-011914-01	D-011914-02	D-011914-03	D-011914-04	0.18	1/4	0/4	0.585	0.905	0.805	1.16	1.06	0.86	1.08	0.68
51171	HSD17B14	hydroxysteroid (17-beta) dehydrogenase 14	HSD17B14;DHRS10;SDR47C1;retSDR3	D-009481-01	D-009481-02	D-009481-03	D-009481-04	0.18	1/4	1/4	0.7	0.93	0.905	0.405	0.62	1.75	0.76	LC
85320	ABCC11	ATP-binding cassette, sub-family C (CFTR/MRP), member 11	ABCC11;EWWD;MRP8;WW	D-004344-01	D-004344-02	D-004344-04	D-004344-05	0.18	1/4	2/4	1.04	0.6	0.66	0.78	1.58	1.13	1.59	0.48
51267	CLEC1A	C-type lectin domain family 1, member A	CLEC1A;CLEC1;MGC34328	D-021368-03	D-021368-04	D-021368-01	D-021368-02	0.18	1/4	2/4	0.995	0.715	0.71	0.78	1.03	1.46	0.68	1.4
3908	LAMA2	laminin, alpha 2	LAMA2;LAMM	D-011070-01	D-011070-02	D-011070-03	D-011070-04	0.18	1/4	2/4	0.565	0.645	0.94	0.8	LC	0.22	1.36	1.7
8534	CHST1	carbohydrate (keratan sulfate Gal-6) sulfotransferase 1	CHST1;C6ST;GST-1;KS6ST;KSGal6ST;KSST	D-008967-01	D-008967-02	D-008967-03	D-008967-04	0.2	1/4	1/4	0.945	0.645	0.69	0.72	1	0.77	1.44	0.48
4247	MGAT2	mannosyl (alpha-1,6-)-glycoprotein beta-1,2-N-acetylglucosaminyltransferase	MGAT2;CDG2A;CDGS2;GLCNACTII;GNT-II;GNT2	D-011333-04	D-011333-01	D-011333-02	D-011333-03	0.2	1/4	1/4	0.58	0.845	0.565	0.755	0.46	1.02	2.12	0.98
85456	TNKS1BP1	tankyrase 1 binding protein 1, 182kDa	TNKS1BP1;FLJ45975;KIAA1741;TAB182	D-015106-02	D-015106-03	D-015106-04	D-015106-01	0.2	1/4	1/4	0.85	0.725	0.98	0.79	0.92	1.55	0.76	0.19
284406	ZFP82	zinc finger protein 82 homolog (mouse)	ZFP82;KIAA1948;MGC45380;ZNF545	D-015354-02	D-015354-03	D-015354-04	D-015354-01	0.2	1/4	1/4	1	0.395	0.915	0.815	1.34	LC	0.62	0.77
3087	HHEX	hematopoietically expressed homeobox	HHEX;HEX;HMPH;HOX11L-PEN;PRH;PRHX	D-011756-02	D-011756-03	D-011756-04	D-011756-01	0.2	1/4	2/4	0.83	0.995	1.02	0.645	0.98	1.35	2.4	0.71
5076	PAX2	paired box 2	PAX2	D-003921-18	D-003921-03	D-003921-04	D-003921-05	0.2	1/4	2/4	0.85	0.56	0.76	0.765	1.33	0.44	0.92	1.42
8076	MFAP5	microfibrillar associated protein 5	MFAP5;MAGP2;MP25	D-011425-03	D-011425-04	D-011425-01	D-011425-02	0.22	1/4	0/4	0.895	0.66	0.86	0.34	0.66	1.05	1.02	LC
653499	LGALS7B	lectin, galactoside-binding, soluble, 7B	LGALS7B;GAL7;Gal-7;HKL-14;LGALS7;MGC75149;MGC88745;PI7	D-180007-06	D-180007-07	D-180007-08	D-180007-05	0.22	1/4	1/4	0.985	1.19	0.545	0.67	1.36	0.84	1.27	0.53
64863	METTL4	methyltransferase like 4	METTL4;FLJ23017;HsT661;MGC117235	D-014226-01	D-014226-02	D-014226-03	D-014226-04	0.22	1/4	1/4	0.715	0.935	1.02	0.44	1.3	0.65	1.23	LC
54813	KLHL28	kelch-like 28 (Drosophila)	KLHL28;BTBD5;FLJ20081	D-020611-04	D-020611-01	D-020611-02	D-020611-03	0.22	1/4	2/4	0.585	1.135	0.95	0.74	1.65	0.94	0.5	1.87
120237	DBX1	developing brain homeobox 1	DBX1	D-026866-03	D-026866-04	D-026866-19	D-026866-20	0.23	1/4	0/4	0.62	1.11	0.27	0.99	0.64	1.1	LC	1.12
79767	ELMO3	engulfment and cell motility 3	ELMO3;CED-12;CED12;ELMO-3;FLJ13824	D-012936-02	D-012936-04	D-012936-17	D-012936-01	0.23	1/4	1/4	0.675	0.915	1.025	0.705	1.43	0.96	0.48	0.76
23362	PSD3	pleckstrin and Sec7 domain containing 3	PSD3;DKFZp761K1423;EFA6R;HCA67	D-014030-01	D-014030-02	D-014030-03	D-014030-04	0.23	1/4	1/4	0.775	0.845	0.435	0.9	1.49	1.2	LC	0.38
10135	NAMPT	nicotinamide phosphoribosyltransferase	NAMPT;1110035O14Rik;DKFZp666B131;MGC117256;PBEF;PBEF1;VF;VISFATIN	D-004581-01	D-004581-02	D-004581-03	D-004581-04	0.23	1/4	2/4	0.745	1.05	0.965	0.98	0.72	1.1	2.46	1.7
2318	FLNC	filamin C, gamma	FLNC;ABP-280;ABP280A;ABPA;ABPL;FLJ10186;FLN2;MFM5;MPD4	D-011272-01	D-011272-02	D-011272-03	D-011272-04	0.24	1/4	0/4	0.955	1.01	0.77	0.765	1.03	0.66	0.86	0.92
26064	RAI14	retinoic acid induced 14	RAI14;DKFZp564G013;KIAA1334;NORPEG;RAI13	D-013919-02	D-013919-03	D-013919-04	D-013919-01	0.24	1/4	0/4	1.11	1.04	0.48	0.78	1.23	1	LC	0.72
81850	KRTAP1-3	keratin associated protein 1-3	KRTAP1-3;KAP1.2;KAP1.3;KAP1.6;KAP1.8A;KAP1.8B;KAP1.9;KRTAP1.3;MGC119903;MGC119904;MGC119905	D-013466-21	D-013466-22	D-013466-23	D-013466-24	0.24	1/4	1/4	0.56	0.65	0.735	0.955	1.3	1.15	1.29	0.56
9338	TCEAL1	transcription elongation factor A (SII)-like 1	TCEAL1;SIIR;p21;pp21	D-019850-01	D-019850-02	D-019850-04	D-019850-17	0.24	1/4	1/4	0.96	0.545	0.92	0.845	1.15	0.56	1.23	1.35
57187	THOC2	THO complex 2	THOC2;CXorf3;THO2;dJ506G2.1;hTREX120	D-025006-02	D-025006-03	D-025006-04	D-025006-01	0.24	1/4	1/4	0.655	0.8	1.005	0.9	0.54	0.78	1.92	0.78
7008	TEF	thyrotrophic embryonic factor	TEF;KIAA1655	D-008769-02	D-008769-03	D-008769-04	D-008769-01	0.24	1/4	2/4	0.85	0.73	0.95	0.885	1.04	1.38	2.99	0.36
59348	ZNF350	zinc finger protein 350	ZNF350;ZBRK1;ZFQR	D-017814-04	D-017814-17	D-017814-02	D-017814-03	0.25	1/4	0/4	0.435	0.68	0.84	0.765	LC	0.52	1	0.92
647060	FAM75A1	family with sequence similarity 75, member A1	FAM75A1;C9orf36;C9orf36A	D-037730-13	D-037730-14	D-037730-15	D-037730-16	0.26	1/4	0/4	0.67	0.6	0.975	0.755	0.76	0.41	1.29	1.03
2744	GLS	glutaminase	GLS;AAD20;DKFZp686O15119;FLJ10358;GLS1;KIAA0838	D-004548-01	D-004548-02	D-004548-03	D-004548-04	0.26	1/4	0/4	0.855	0.895	0.835	0.475	0.86	0.6	0.78	LC
9173	IL1RL1	interleukin 1 receptor-like 1	IL1RL1;DER4;FIT-1;IL33R;MGC32623;ST2;ST2L;ST2V;T1	D-007963-03	D-007963-04	D-007963-01	D-007963-02	0.26	1/4	0/4	0.915	0.885	0.85	0.705	0.84	1	1.26	0.58
4259	MGST3	microsomal glutathione S-transferase 3	MGST3;GST-III	D-008382-03	D-008382-04	D-008382-01	D-008382-02	0.26	1/4	0/4	0.81	0.735	0.825	0.645	1.21	0.54	0.78	1.25
23660	ZKSCAN5	zinc finger with KRAB and SCAN domains 5	ZKSCAN5;FLJ39233;KIAA1015;MGC33710;ZFP95;ZNF914	D-013583-03	D-013583-04	D-013583-01	D-013583-02	0.26	1/4	0/4	0.415	0.74	1.02	0.62	LC	0.82	0.28	LC
159	ADSS	adenylosuccinate synthase	ADSS;ADEH;MGC20404	D-009289-06	D-009289-07	D-009289-08	D-009289-05	0.26	1/4	1/4	0.63	0.93	1.105	0.785	1.41	0.85	0.88	0.5
1350	COX7C	cytochrome c oxidase subunit VIIc	COX7C	D-013317-01	D-013317-02	D-013317-03	D-013317-04	0.26	1/4	1/4	0.75	0.64	0.725	0.955	0.58	1.62	0.78	1.15
1438	CSF2RA	colony stimulating factor 2 receptor, alpha, low-affinity (granulocyte-macrophage)	CSF2RA;CD116;CDw116;CSF2R;CSF2RAX;CSF2RAY;CSF2RX;CSF2RY;GM-CSF-R-alpha;GMCSFR;GMR;MGC3848;MGC4838	D-007864-04	D-007864-01	D-007864-02	D-007864-03	0.26	1/4	1/4	0.9	0.85	0.97	0.715	1.45	1.04	0.68	1.27
57616	TSHZ3	teashirt zinc finger homeobox 3	TSHZ3;FLJ54422;KIAA1474;TSH3;ZNF537	D-014119-03	D-014119-04	D-014119-01	D-014119-02	0.26	1/4	1/4	0.485	0.72	0.79	0.505	LC	0.38	1.64	LC
2005	ELK4	ELK4, ETS-domain protein (SRF accessory protein 1)	ELK4;DKFZp434N185;SAP1	D-010315-03	D-010315-04	D-010315-05	D-010315-01	0.27	1/4	0/4	0.685	0.73	1.08	0.52	1.15	0.59	1.06	LC
57541	ZNF398	zinc finger protein 398	ZNF398;KIAA1339;P51;P71;ZER6	D-013163-18	D-013163-19	D-013163-03	D-013163-17	0.27	1/4	0/4	0.835	0.82	0.78	0.61	0.7	1.09	0.93	1.15
7923	HSD17B8	hydroxysteroid (17-beta) dehydrogenase 8	HSD17B8;D6S2245E;FABG;FABGL;H2-KE6;HKE6;KE6;RING2;SDR30C1;dJ1033B10.9	D-008141-21	D-008141-01	D-008141-02	D-008141-04	0.27	1/4	2/4	0.835	0.55	0.65	1.005	2.02	0.7	1.48	0.92
2272	FHIT	fragile histidine triad gene	FHIT;AP3Aase;FRA3B	D-004952-02	D-004952-06	D-004952-19	D-004952-20	0.28	1/4	0/4	0.405	0.8	0.525	0.8	LC	0.64	LC	0.84
8516	ITGA8	integrin, alpha 8	ITGA8	D-010699-04	D-010699-01	D-010699-02	D-010699-03	0.28	1/4	0/4	0.825	1.23	1.125	0.96	1.29	1.24	0.79	0.65
11171	STRAP	serine/threonine kinase receptor associated protein	STRAP;MAWD;PT-WD;UNRIP	D-016282-01	D-016282-02	D-016282-03	D-016282-04	0.28	1/4	0/4	0.68	0.765	0.835	0.825	1.06	0.9	0.71	1.02
3428	IFI16	interferon, gamma-inducible protein 16	IFI16;IFNGIP1;MGC9466;PYHIN2	D-020004-02	D-020004-03	D-020004-04	D-020004-01	0.28	1/4	1/4	0.68	0.73	0.745	0.76	0.89	0.84	1.38	0.36
9441	MED26	mediator complex subunit 26	MED26;CRSP7;CRSP70	D-011948-02	D-011948-03	D-011948-18	D-011948-01	0.28	1/4	2/4	0.745	0.585	0.775	0.465	1.66	1.31	0.6	LC
8685	MARCO	macrophage receptor with collagenous structure	MARCO;SCARA2	D-008025-01	D-008025-02	D-008025-03	D-008025-04	0.34	1/4	0/4	0.93	0.85	0.895	1.075	0.95	0.52	1.07	0.9
5290	PIK3CA	phosphoinositide-3-kinase, catalytic, alpha polypeptide	PIK3CA;MGC142161;MGC142163;PI3K;p110-alpha	D-003018-07	D-003018-08	D-003018-24	D-003018-25	0.34	1/4	0/4	0.77	0.42	0.83	1.02	0.64	LC	0.8	0.84
9722	NOS1AP	nitric oxide synthase 1 (neuronal) adaptor protein	NOS1AP;6330408P19Rik;CAPON;MGC138500	D-013446-03	D-013446-04	D-013446-01	D-013446-02	0.44	1/4	1/4	0.87	0.77	0.93	1.12	0.98	0.52	1.3	1.21
2066	ERBB4	v-erb-a erythroblastic leukemia viral oncogene homolog 4 (avian)	ERBB4;HER4;MGC138404;p180erbB4	D-003128-06	D-003128-07	D-003128-09	D-003128-22	0.46	1/4	1/4	1.06	0.54	0.7	0.74	0.98	1.8	0.65	0.82
338376	IFNE	interferon, epsilon	IFNE;IFN-E;IFNE1;IFNT1;MGC119018;MGC119020;PRO655	D-017844-03	D-017844-04	D-017844-01	D-017844-02	0.48	1/4	2/4	0.805	1.05	0.73	0.995	0.5	1.36	1.35	0.76
3570	IL6R	interleukin 6 receptor	IL6R;CD126;IL-6R-1;IL-6RA;IL6RA;MGC104991;gp80	D-007994-03	D-007994-04	D-007994-01	D-007994-02	0.54	1/4	0/4	0.76	0.75	1.09	0.715	0.8	0.76	0.9	0.38
6999	TDO2	tryptophan 2,3-dioxygenase	TDO2;TDO;TPH2;TRPO	D-008506-02	D-008506-03	D-008506-04	D-008506-01	0.57	1/4	1/4	0.75	0.83	0.71	0.815	2	1.07	0.55	1.27
10581	IFITM2	interferon induced transmembrane protein 2 (1-8D)	IFITM2;1-8D	D-020103-01	D-020103-02	D-020103-04	D-020103-18	0.58	1/4	1/4	0.57	0.53	0.75	1.065	LC	LC	1.6	0.52
8519	IFITM1	interferon induced transmembrane protein 1 (9-27)	IFITM1;9-27;CD225;IFI17;LEU13	D-019543-03	D-019543-04	D-019543-01	D-019543-02	0.62	1/4	1/4	0.78	0.44	1.07	1.125	1.9	LC	0.94	0.68
3586	IL10	interleukin 10	IL10;CSIF;IL-10;IL10A;MGC126450;MGC126451;TGIF	D-005066-02	D-005066-03	D-005066-05	D-005066-01	0.65	1/4	1/4	0.505	0.795	0.795	1.06	LC	0.6	1.42	0.86
51284	TLR7	toll-like receptor 7	TLR7	D-004714-01	D-004714-02	D-004714-03	D-004714-04	0.67	1/4	0/4	0.72	0.81	0.92	1.095	1.1	1.12	0.91	0.58
3572	IL6ST	interleukin 6 signal transducer (gp130, oncostatin M receptor)	IL6ST;CD130;CDW130;DKFZp564F053;GP130;IL-6RB	D-005166-04	D-005166-01	D-005166-02	D-005166-03	0.69	1/4	1/4	1.09	0.61	0.925	0.395	2.38	0.7	1.14	LC
4615	MYD88	myeloid differentiation primary response gene (88)	MYD88;MYD88D	D-004769-04	D-004769-01	D-004769-02	D-004769-03	0.71	1/4	0/4	0.805	0.875	0.94	0.785	1.22	0.53	0.86	1.23
282617	IL28B	interleukin 28B (interferon, lambda 3)	IL28B;IFNL3;IL-28B;IL28C	D-007980-01	D-007980-02	D-007980-03	D-007980-04	0.74	1/4	2/4	1.055	0.99	0.765	0.935	2.06	1.05	1.38	0.5
84273	NOA1	nitric oxide associated 1	NOA1;C4orf14;MGC3232;hAtNOS1;hNOA1;mAtNOS1	D-014851-01	D-014851-02	D-014851-03	D-014851-17	0.76	1/4	1/4	0.98	0.925	0.615	0.665	1.6	0.87	0.44	0.75
353189	SLCO4C1	solute carrier organic anion transporter family, member 4C1	SLCO4C1;OATP-H;OATP-M1;OATP4C1;OATPX;PRO2176;SLC21A20	D-007374-02	D-007374-03	D-007374-17	D-007374-18	0.15	0/4	0/4	0.77	0.78	0.86	1.03	1.03	1.27	0.82	1.02
3150	HMGN1	high mobility group nucleosome binding domain 1	HMGN1;FLJ27265;FLJ31471;HMG14;MGC104230;MGC117425	D-015567-01	D-015567-02	D-015567-03	D-015567-04	0.15	0/4	3/4	0.46	1.005	0.94	1.19	LC	1.32	1.85	1.31
60673	C12orf44	chromosome 12 open reading frame 44	C12orf44;ATG101;FLJ11773	D-017816-02	D-017816-03	D-017816-04	D-017816-01	0.16	0/4	0/4	0.775	1.035	1.025	0.755	1.08	0.86	0.97	0.82
51477	ISYNA1	inositol-3-phosphate synthase 1	ISYNA1;INO1;INOS;IPS	D-009669-03	D-009669-04	D-009669-01	D-009669-02	0.16	0/4	0/4	0.83	0.985	0.33	0.85	0.92	1.06	LC	1.19
143241	DYDC1	DPY30 domain containing 1	DYDC1;DPY30D1;FLJ43920;bA36D19.5	D-016591-01	D-016591-02	D-016591-03	D-016591-04	0.16	0/4	1/4	0.73	0.795	0.945	0.56	2.24	0.9	0.88	1.06
83987	CCDC8	coiled-coil domain containing 8	CCDC8;3M3;DKFZp564K0322	D-014775-01	D-014775-02	D-014775-03	D-014775-04	0.16	0/4	2/4	0.585	0.775	0.555	1.12	1.34	1.02	0.86	1.31
57198	ATP8B2	ATPase, class I, type 8B, member 2	ATP8B2;ATPID;DKFZp434M0219;KIAA1137	D-022341-18	D-022341-01	D-022341-02	D-022341-03	0.16	0/4	3/4	0.27	1.195	0.98	0.745	LC	1.7	1.81	1.35
54657	UGT1A4	UDP glucuronosyltransferase 1 family, polypeptide A4	UGT1A4;HUG-BR2;UDPGT;UDPGT 1-4;UGT-1D;UGT1-04;UGT1.4;UGT1D	D-019627-03	D-019627-04	D-019627-17	D-019627-02	0.18	0/4	0/4	0.61	0.475	0.95	0.87	0.78	LC	0.83	1.14
259307	IL4I1	interleukin 4 induced 1	IL4I1;FIG1	D-008109-02	D-008109-03	D-008109-04	D-008109-01	0.19	0/4	1/4	0.595	0.46	0.885	0.525	1.11	LC	0.76	1.36
84330	ZNF414	zinc finger protein 414	ZNF414;MGC15716;ZFP414	D-014882-01	D-014882-02	D-014882-03	D-014882-04	0.19	0/4	1/4	0.655	0.685	0.805	1.025	0.84	0.93	1.43	0.75
10622	POLR3G	polymerase (RNA) III (DNA directed) polypeptide G (32kD)	POLR3G;RPC32;RPC7	D-020140-01	D-020140-03	D-020140-04	D-020140-17	0.2	0/4	0/4	0.755	0.625	0.48	0.815	1.15	0.78	LC	0.84
26239	LCE2B	late cornified envelope 2B	LCE2B;LEP10;SPRL1B;XP5	D-012513-21	D-012513-22	D-012513-23	D-012513-24	0.2	0/4	1/4	0.945	0.835	0.885	0.915	1.07	0.92	1.32	0.76
4286	MITF	microphthalmia-associated transcription factor	MITF;MI;WS2;WS2A;bHLHe32	D-008674-04	D-008674-01	D-008674-02	D-008674-03	0.2	0/4	1/4	0.665	0.925	0.975	0.605	0.8	1.13	0.96	1.79
51046	ST8SIA3	ST8 alpha-N-acetyl-neuraminide alpha-2,8-sialyltransferase 3	ST8SIA3;SIAT8C;ST8SiaIII	D-020935-03	D-020935-04	D-020935-01	D-020935-02	0.2	0/4	1/4	0.465	0.665	0.545	1.05	LC	1.1	1.66	0.86
8969	HIST1H2AG	histone cluster 1, H2ag	HIST1H2AG;H2A.1b;H2A/p;H2AFP;HIST1H2AI;HIST1H2AK;HIST1H2AL;HIST1H2AM;pH2A/f	D-013117-24	D-013117-21	D-013117-22	D-013117-23	0.22	0/4	0/4	1.035	0.955	1.025	0.595	1.1	1.08	0.8	1.14
91319	DERL3	Der1-like domain family, member 3	DERL3;C22orf14;IZP6;LLN2;MGC71803;derlin-3	D-032237-06	D-032237-07	D-032237-04	D-032237-05	0.22	0/4	1/4	0.615	0.85	0.845	0.615	1.9	0.83	1.12	0.95
3622	ING2	inhibitor of growth family, member 2	ING2;ING1L;p33ING2	D-006534-02	D-006534-03	D-006534-04	D-006534-01	0.23	0/4	0/4	0.8	0.74	0.57	0.6	1.08	1.12	LC	LC
4853	NOTCH2	notch 2	NOTCH2;AGS2;HJCYS;hN2	D-012235-01	D-012235-02	D-012235-03	D-012235-04	0.23	0/4	2/4	0.72	0.8	0.8	0.835	2.41	0.86	1.38	1.06
79009	DDX50	DEAD (Asp-Glu-Ala-Asp) box polypeptide 50	DDX50;GU2;GUB;MGC3199;RH-II/GuB	D-004255-02	D-004255-03	D-004255-04	D-004255-01	0.24	0/4	0/4	0.84	0.68	0.975	0.625	0.94	1.27	0.84	1.28
222171	PRR15	proline rich 15	PRR15	D-018053-02	D-018053-03	D-018053-04	D-018053-01	0.24	0/4	0/4	0.91	1.045	0.76	0.575	1.1	0.98	1.19	1.01
9232	PTTG1	pituitary tumor-transforming 1	PTTG1;EAP1;HPTTG;MGC126883;MGC138276;PTTG;TUTR1	D-004308-02	D-004308-03	D-004308-05	D-004308-01	0.24	0/4	0/4	0.785	0.64	0.98	0.975	0.97	0.95	0.88	1.1
1603	DAD1	defender against cell death 1	DAD1;OST2	D-004414-02	D-004414-03	D-004414-04	D-004414-01	0.24	0/4	1/4	0.8	0.84	0.88	1.04	2.15	1.19	0.81	0.74
22925	PLA2R1	phospholipase A2 receptor 1, 180kDa	PLA2R1;CLEC13C;PLA2-R;PLA2G1R;PLA2IR;PLA2R	D-015328-01	D-015328-02	D-015328-04	D-015328-17	0.24	0/4	1/4	0.73	0.56	1.01	0.825	0.9	1.31	0.9	0.82
64131	XYLT1	xylosyltransferase I	XYLT1;PXYLT1;XT-I;XT1;XTI;XYLTI	D-013749-01	D-013749-02	D-013749-03	D-013749-04	0.24	0/4	1/4	0.465	0.705	0.475	0.75	LC	1.04	LC	1.88
5320	PLA2G2A	phospholipase A2, group IIA (platelets, synovial fluid)	PLA2G2A;MOM1;PLA2;PLA2B;PLA2L;PLA2S;PLAS1;sPLA2	D-009901-01	D-009901-21	D-009901-22	D-009901-23	0.25	0/4	0/4	0.415	0.925	1.01	0.66	LC	1.08	0.74	1.13
7276	TTR	transthyretin	TTR;CTS;CTS1;HsT2651;PALB;TBPA	D-012554-01	D-012554-03	D-012554-04	D-012554-18	0.25	0/4	2/4	0.785	0.51	0.65	0.895	0.8	1.82	2.19	1.14
85442	KNDC1	kinase non-catalytic C-lobe domain (KIND) containing 1	KNDC1;C10orf23;FLJ16067;RASGEF2;bB439H18.3	D-026275-02	D-026275-03	D-026275-04	D-026275-01	0.26	0/4	0/4	0.595	0.59	0.61	1.135	LC	0.9	LC	1.15
4782	NFIC	nuclear factor I/C (CCAAT-binding transcription factor)	NFIC;CTF;CTF5;MGC20153;NF-I;NFI	D-008362-01	D-008362-02	D-008362-03	D-008362-04	0.26	0/4	0/4	0.625	0.415	0.64	0.86	0.86	LC	0.75	0.78
10606	PAICS	phosphoribosylaminoimidazole carboxylase, phosphoribosylaminoimidazole succinocarboxamide synthetase	PAICS;ADE2;ADE2H1;AIRC;DKFZp781N1372;MGC1343;MGC5024;PAIS	D-003980-01	D-003980-03	D-003980-05	D-003980-06	0.26	0/4	0/4	0.765	0.55	0.505	0.765	0.97	1.27	LC	0.77
116179	TGM7	transglutaminase 7	TGM7;TGMZ	D-008606-01	D-008606-02	D-008606-03	D-008606-04	0.26	0/4	0/4	0.805	0.99	1.025	0.835	0.82	1	0.92	1.27
10778	ZNF271	zinc finger protein 271	ZNF271;HZF7;ZNFEB	D-015671-01	D-015671-02	D-015671-03	D-015671-04	0.26	0/4	0/4	0.845	1.12	0.67	0.725	1.18	0.78	1.24	0.78
57592	ZNF687	zinc finger protein 687	ZNF687;DKFZp781I1719;KIAA1441	D-007036-04	D-007036-01	D-007036-02	D-007036-03	0.26	0/4	0/4	0.625	0.935	0.88	0.575	0.88	0.92	0.76	0.74
312	ANXA13	annexin A13	ANXA13;ANX13;ISA;MGC150460	D-011811-18	D-011811-19	D-011811-20	D-011811-17	0.26	0/4	1/4	0.84	1.04	0.9	0.81	0.78	1	0.84	1.31
8639	AOC3	amine oxidase, copper containing 3 (vascular adhesion protein 1)	AOC3;HPAO;SSAO;VAP-1;VAP1	D-010143-02	D-010143-03	D-010143-04	D-010143-01	0.26	0/4	1/4	0.74	0.64	1.175	0.64	1.41	1.03	1.2	1.01
60468	BACH2	BTB and CNC homology 1, basic leucine zipper transcription factor 2	BACH2	D-009787-01	D-009787-02	D-009787-03	D-009787-04	0.26	0/4	1/4	0.495	0.895	0.62	0.91	LC	1.06	0.94	1.6
5720	PSME1	proteasome (prosome, macropain) activator subunit 1 (PA28 alpha)	PSME1;IFI5111;MGC8628;PA28A;PA28alpha;REGalpha	D-012254-01	D-012254-02	D-012254-03	D-012254-04	0.26	0/4	1/4	0.72	0.905	1.025	0.965	0.82	0.74	2.29	1.18
23157	SEPT6	septin 6	SEPT6;KIAA0128;MGC16619;MGC20339;SEP2;SEPT2	D-019260-02	D-019260-03	D-019260-04	D-019260-01	0.26	0/4	1/4	0.775	0.72	0.995	0.915	0.98	1.06	1.35	1.09
79073	TMEM109	transmembrane protein 109	TMEM109;MGC5508	D-014298-01	D-014298-02	D-014298-03	D-014298-04	0.26	0/4	1/4	0.865	0.79	0.6	0.64	1.79	0.77	0.88	1.06
343099	CCDC18	coiled-coil domain containing 18	CCDC18;NY-SAR-41;dJ717I23.1	D-021630-02	D-021630-03	D-021630-04	D-021630-01	0.26	0/4	2/4	1.135	1	1.095	0.72	1.39	1.3	1.09	0.78
146849	CCDC42	coiled-coil domain containing 42	CCDC42;CCDC42A;FLJ32734	D-015818-01	D-015818-02	D-015818-03	D-015818-04	0.26	0/4	2/4	0.785	0.805	0.885	1.025	1.5	1.16	0.94	1.62
10252	SPRY1	sprouty homolog 1, antagonist of FGF signaling (Drosophila)	SPRY1;hSPRY1	D-027339-01	D-027339-02	D-027339-03	D-027339-04	0.26	0/4	2/4	0.87	0.895	1.05	0.875	1.73	0.84	1.9	1.17
26019	UPF2	UPF2 regulator of nonsense transcripts homolog (yeast)	UPF2;DKFZp434D222;HUPF2;KIAA1408;MGC138834;MGC138835;RENT2;smg-3	D-012993-01	D-012993-02	D-012993-04	D-012993-17	0.26	0/4	3/4	0.915	0.85	0.815	1.005	1.5	1.31	0.76	1.52
92483	LDHAL6B	lactate dehydrogenase A-like 6B	LDHAL6B;LDH6B;LDHAL6;LDHL	D-008908-04	D-008908-17	D-008908-01	D-008908-03	0.27	0/4	0/4	0.475	0.525	0.7	0.495	LC	LC	0.76	LC
6594	SMARCA1	SWI/SNF related, matrix associated, actin dependent regulator of chromatin, subfamily a, member 1	SMARCA1;DKFZp686D1623;FLJ41547;ISWI;NURF140;SNF2L;SNF2L1;SNF2LB;SNF2LT;SWI;SWI2	D-011392-04	D-011392-01	D-011392-02	D-011392-03	0.27	0/4	0/4	0.68	0.85	0.9	0.625	0.86	0.91	0.82	1.09
3991	LIPE	lipase, hormone-sensitive	LIPE;HSL;LHS	D-009441-05	D-009441-01	D-009441-02	D-009441-04	0.28	0/4	0/4	0.36	0.425	0.71	0.99	LC	LC	1.25	1.11
149986	LSM14B	LSM14B, SCD6 homolog B (S. cerevisiae)	LSM14B;C20orf40;FAM61B;FLJ25473;LSM13;MGC61931;RAP55B;bA11M20.3	D-015675-02	D-015675-03	D-015675-04	D-015675-01	0.28	0/4	1/4	0.8	0.815	0.85	0.735	1.46	0.99	1.16	1.1
11017	SNRNP27	small nuclear ribonucleoprotein 27kDa (U4/U6.U5)	SNRNP27;27K;RY1	D-012758-04	D-012758-01	D-012758-02	D-012758-03	0.28	0/4	1/4	0.52	0.59	0.585	0.82	LC	0.87	1.02	3.16
23259	DDHD2	DDHD domain containing 2	DDHD2;KIAA0725;SAMWD1	D-025979-02	D-025979-03	D-025979-04	D-025979-01	0.28	0/4	2/4	0.56	0.69	0.91	0.43	1.62	1.38	0.91	LC
3067	HDC	histidine decarboxylase	HDC;MGC163399	D-008325-04	D-008325-01	D-008325-02	D-008325-03	0.28	0/4	2/4	0.575	0.805	0.675	0.495	1.37	0.86	0.9	2.08
7421	VDR	vitamin D (1,25- dihydroxyvitamin D3) receptor	VDR;NR1I1	D-003448-02	D-003448-03	D-003448-04	D-003448-17	0.28	0/4	3/4	0.465	0.87	0.705	0.815	LC	1.48	1.66	1.5
3553	IL1B	interleukin 1, beta	IL1B;IL-1;IL1-BETA;IL1F2	D-007953-01	D-007953-03	D-007953-04	D-007953-05	0.3	0/4	1/4	0.795	0.755	0.3	1.045	1.23	1.46	LC	0.73
114548	NLRP3	NLR family, pyrin domain containing 3	NLRP3;AGTAVPRL;AII;AVP;C1orf7;CIAS1;CLR1.1;FCAS;FCU;FLJ95925;MWS;NALP3;PYPAF1	D-017367-02	D-017367-03	D-017367-04	D-017367-01	0.5	0/4	1/4	0.73	0.695	0.7	0.785	0.8	1.29	1.56	0.92
3620	IDO1	indoleamine 2,3-dioxygenase 1	IDO1;IDO;IDO-1;INDO	D-010337-02	D-010337-03	D-010337-04	D-010337-01	0.57	0/4	0/4	0.945	0.685	0.905	0.62	0.92	0.82	1.07	0.74
8564	KMO	kynurenine 3-monooxygenase (kynurenine 3-hydroxylase)	KMO;dJ317G22.1	D-009897-03	D-009897-04	D-009897-01	D-009897-02	0.62	0/4	0/4	0.93	0.505	0.895	1.045	1.05	LC	1.02	1.08
3587	IL10RA	interleukin 10 receptor, alpha	IL10RA;CD210a;CDW210A;HIL-10R;IL-10R1;IL10R	D-007925-01	D-007925-02	D-007925-03	D-007925-04	0.62	0/4	1/4	1.015	0.86	0.87	1.08	0.99	1.1	1.4	0.9
282618	IL29	interleukin 29 (interferon, lambda 1)	IL29;IFNL1;IL-29	D-007982-01	D-007982-02	D-007982-03	D-007982-18	0.64	0/4	1/4	0.605	1.195	0.885	1.015	LC	1.25	1.52	0.8
