# Supplementary material for: Genome-wide siRNA Screening at Biosafety Level 4 Reveals a Crucial Role for Fibrillarin in Henipavirus Infection
Source: PLoS Pathog. 2016 Mar 24;12(3):e1005478. doi: 10.1371/journal.ppat.1005478 (PMC4806981; doi:10.1371/journal.ppat.1005478)
Supplement: S4 Table — (XLSX) [file ppat.1005478.s004.xlsx]

## Sheet: S4
Supplementary table S5
Host genes required for infection by wild-type Hendra and Nipah viruses
		TCID50/mL (Hendra virus)
gene	entrez gene ID	AVERAGE	STANDARD DEVIATION	Significant? P < 0.05? (vs siNEG, one-way ANOVA test)	Summary		key
mock (negative control)	N/A	953524	1.02479e+06	No	ns		ns - not significant
siNEG (negative control)	N/A	836250	701595	N/A	N/A		*p<0.05
PLK (positive control)	N/A	746.75	801.207	Yes	***		**p<0.01
ADCY7	113	53600	33068.8	Yes	**		***p<0.001
AKAP10	11216	3280	1021.89	Yes	***
AKT1	207	266000	57735	No	ns
ALX1	8092	3696	4278.04	Yes	***
AQR	9716	427000	74000	No	ns
BEX5	340542	15400	10800	Yes	**
C6orf106	64771	3540	4341.24	Yes	***
C6orf58	352999	390000	85447.8	No	ns
CBLN4	140689	3730	1820	Yes	***
CDS1	1040	268600	226687	No	ns
CRK	1398	110100	137444	Yes	**
CXorf56	63932	86600	26800	Yes	**
CYS1	192668	270290	486804	No	ns
DDX10	1662	2236	1271.92	Yes	***
EIF2S3	1968	1642	2014.57	Yes	***
ESF1	51575	8510	8754.51	Yes	**
FBL	2091	633	425.737	Yes	***
GAGE4	2576	31100	18290.6	Yes	**
GBF1	8729	10220	7996.37	Yes	*
GCOM1	145781	11190	7652.48	Yes	*
GTPBP4	23560	14460	8530.01	Yes	*
HMGA1	3159	412000	392000	No	ns
HMX1	3166	695000	357329	No	ns
HOXB9	3219	127200	128378	Yes	*
IFI27L1	122509	223600	127192	No	ns
IFITM3	10410	220000	171612	No	ns
IFT43	112752	43300	39147.4	Yes	*
IMP4	92856	1696	1205.66	Yes	*
ISY1	57461	1235	1316.54	Yes	*
JDP2	122953	328000	102189	No	ns
KCNJ8	3764	408000	404416	No	ns
KIAA0586	9786	1642	2014.57	Yes	*
KIAA1143	57456	684600	989875	No	ns
KIAA1161	57462	437000	378282	No	ns
KPNA3	3839	15250	13740.3	Yes	*
KPRP	448834	2780	1240	Yes	*
LRRIQ1	84125	36500	12138.6	Yes	**
LUC7L	55692	23700	10278.1	Yes	**
MECR	51102	814	900.041	Yes	**
MRPL12	6182	43160	41592.9	Yes	**
MSR1	4481	291000	50000	No	ns
NDUFA2	4695	328000	102189	No	ns
NFKBIL1	4795	88800	84800	Yes	*
NIPSNAP3B	55335	3830	4149.52	Yes	**
NKX2-5	1482	732000	309460	No	ns
NOSIP	51070	752000	939850	No	ns
ORAI3	93129	298200	468548	No	ns
POLR3E	55718	7970	9247.26	Yes	**
PRAM1	84106	303000	117229	No	ns
PWP2	5822	23560	17198	Yes	**
RPL13A	23521	1736	848	Yes	**
RPL7A	6130	4620	3617.51	Yes	**
SAP18	10284	419600	407271	No	ns
SERPINH1	871	16960	12056.6	Yes	**
SLC47A2	146802	30300	11722.9	Yes	**
SMR3B	10879	4990	3491.91	Yes	**
SMYD2	56950	4740	3696.41	Yes	**
SP7	121340	1932	1974.44	Yes	**
STAB1	23166	11560	7154.37	Yes	**
TBC1D3I	414059	499000	349191	No	ns
TTK	7272	72300	96339.6	Yes	**
UBD	10537	193200	197444	Yes	*
WNT3	7473	30300	11722.9	Yes	**
XPO1	7514	2740	1543.85	Yes	**
ZBP1	81030	353000	74000	No	ns
ZNF93	81931	244900	142200	No	ns
		TCID50/mL (Nipah virus)
gene	entrez gene ID	AVERAGE	STANDARD DEVIATION	Significant? P < 0.05? (vs siNEG, one-way ANOVA test)	Summary
mock (negative control)	N/A	151298	126221	No	ns
siNEG (negative control)	N/A	157650	132524	N/A	N/A
PLK (positive control)	N/A	236.55	245.306	Yes	***
ADCY7	113	5980	2680	Yes	**
AKAP10	11216	764	937.981	Yes	**
AKT1	207	30300	11722.9	Yes	*
ALX1	8092	183	104.173	Yes	**
AQR	9716	98500	83663.1	No	ns
BEX5	340542	464	0	Yes	**
C6orf106	64771	2780	1240	Yes	**
C6orf58	352999	67300	99284	No	ns
CBLN4	140689	3250	4500	Yes	**
CDS1	1040	13120	9791.86	Yes	**
CRK	1398	14090	9110.31	Yes	**
CXorf56	63932	1022	799.637	Yes	**
CYS1	192668	16960	12056.6	Yes	**
DDX10	1662	2660	577.35	Yes	**
EIF2S3	1968	1156	715.437	Yes	**
ESF1	51575	10220	7996.37	Yes	**
FBL	2091	129	133.282	Yes	**
GAGE4	2576	274	154.385	Yes	**
GBF1	8729	274	154.385	Yes	**
GCOM1	145781	985	836.631	Yes	**
GTPBP4	23560	670	394.272	Yes	**
HMGA1	3159	102200	79963.7	No	ns
HMX1	3166	56100	30086.8	No	ns
HOXB9	3219	22000	17161.2	Yes	*
IFI27L1	122509	23700	10278.1	Yes	*
IFITM3	10410	30300	11722.9	Yes	*
IFT43	112752	19860	11188.3	Yes	*
IMP4	92856	1156	715.437	Yes	**
ISY1	57461	156.2	133.197	Yes	**
JDP2	122953	6330	4257.37	Yes	**
KCNJ8	3764	73200	30946	No	ns
KIAA0586	9786	1156	715.437	Yes	**
KIAA1143	57456	106400	139907	No	ns
KIAA1161	57462	10220	7996.37	Yes	**
KPNA3	3839	5070	3707.63	Yes	**
KPRP	448834	102.2	79.9637	Yes	**
LRRIQ1	84125	20800	12470.8	Yes	*
LUC7L	55692	89800	91893	No	ns
MECR	51102	723	963.396	No	ns
MRPL12	6182	561	300.868	No	ns
MSR1	4481	36500	12138.6	No	ns
NDUFA2	4695	102200	79963.7	No	ns
NFKBIL1	4795	53600	33068.8	No	ns
NIPSNAP3B	55335	169.6	120.566	No	ns
NKX2-5	1482	19490	11863.5	No	ns
NOSIP	51070	220000	171612	No	ns
ORAI3	93129	13120	9791.86	No	ns
POLR3E	55718	10640	13990.7	No	ns
PRAM1	84106	111900	76524.8	No	ns
PWP2	5822	474	369.641	No	ns
RPL13A	23521	191	182	No	ns
RPL7A	6130	373	182	No	ns
SAP18	10284	1580	669.726	No	ns
SERPINH1	871	4450	3999.38	No	ns
SLC47A2	146802	9480	8699.61	No	ns
SMR3B	10879	26600	5773.5	Yes	*
SMYD2	56950	474	369.641	Yes	**
SP7	121340	274	154.385	Yes	**
STAB1	23166	1290	580	Yes	**
TBC1D3I	414059	266000	57735	No	ns
TTK	7272	12750	10236.9	Yes	*
UBD	10537	17360	8480	Yes	*
WNT3	7473	1910	1820	Yes	**
XPO1	7514	1010	1441.11	Yes	**
ZBP1	81030	21200	8830.25	Yes	*
ZNF93	81931	136900	123677	No	ns
